# Supplementary material for: 13c-(2-Chloro­ethoxy)-1,13c-dihydro-2,3-epoxy­dibenzo[a,kl]xanthan-1-one
Source: Acta Crystallogr Sect E Struct Rep Online. 2008 Oct 4;64(Pt 11):o2069. doi: 10.1107/S1600536808030973 (PMC2959592; doi:10.1107/S1600536808030973)
Supplement: Supplementary file 1 [file e-64-o2069-sup1.cif]

##############################################################################
###                                                                        ###
###        Electronic paper (Acta Crystallographica Section E)             ###
###                                                                        ###
##############################################################################
#                                                                            #
# This CIF contains the data in a paper accepted for publication in Acta     #
# Crystallographica Section E. It conforms to the requirements of Notes      #
# for Authors for Section E, and has been peer reviewed under the auspices   #
# of the IUCr Commission on Journals.                                        #
#                                                                            #
# Full details of the Crystallographic Information File format               #
# are given in the paper "The Crystallographic Information File (CIF):       #
# a New Standard Archive File for Crystallography" by S. R. Hall, F. H.      #
# Allen and I. D. Brown [Acta Cryst. (1991), A47, 655-685].                  #
#                                                                            #
# The current version of the core CIF dictionary is obtainable from          #
# ftp://ftp.iucr.org/pub/cif_core.dic. The current version number is 2.4.    #
#                                                                            #
# Software is freely available for graphical display of the structure(s) in  #
# this CIF.  For information consult the CIF home page http://www.iucr.org/  #
# cif/home.html                                                              #
#                                                                            #
# This file may be used for bona fide research purposes within the           #
# scientific community so long as proper attribution is given to the journal # 
# article from which it was obtained.                                        #
#                                                                            #
##############################################################################
                                             
data_global
_journal_date_recd_electronic     2008-09-06
_journal_date_accepted     2008-09-25
_journal_name_full     'Acta Crystallographica, Section E'
_journal_year     2008
_journal_volume     64
_journal_issue     11
_journal_page_first     o2069
_journal_page_last     o2069
_journal_paper_category     QO
_journal_coeditor_code     TK2302
_publ_contact_author_name     'Chen, Zhi-Peng'
_publ_contact_author_address
;
 School of Pharmaceutical Science
 Southern Medical University
 Guangzhou 510515, Guangdong
 People's Republic of China
;
_publ_contact_author_email     czpwyq@yahoo.com.cn
_publ_contact_author_fax     86-020-61648533
_publ_contact_author_phone     86-020-61648592
_publ_section_title
;\
13<i>c</i>-(2-Chloroethoxy)-1,13<i>c</i>-dihydro-2,3-epoxydibenzo[<i>a</i>,\
<i>k</i>l]xanthan-1-one
;
loop_
    _publ_author_name
    _publ_author_address
    'Chen, Jin-Xiang'
;
 School of Pharmaceutical Science
 Southern Medical University
 Guangzhou 510515, Guangdong
 People's Republic of China
;
    'Wang, Yu-Qin'
;
 School of Pharmaceutical Science
 Southern Medical University
 Guangzhou 510515, Guangdong
 People's Republic of China
;
    'Wu, Shu-Guang'
;
 School of Pharmaceutical Science
 Southern Medical University
 Guangzhou 510515, Guangdong
 People's Republic of China
;
    'Jiang, Zhi-Hong'
;
 School of Pharmaceutical Science
 Southern Medical University
 Guangzhou 510515, Guangdong
 People's Republic of China
;
    'Chen, Zhi-Peng'
;
 School of Pharmaceutical Science
 Southern Medical University
 Guangzhou 510515, Guangdong
 People's Republic of China
;
data_I
_chemical_name_systematic
;
13c-(2-Chloroethoxy)-1,13c-dihydro-2,3-epoxydibenzo[a,kl]xanthan-1-one
;
_chemical_name_common     ?
_chemical_formula_moiety     'C22 H15 Cl O4'
_chemical_formula_sum     'C22 H15 Cl O4'
_chemical_formula_iupac     'C22 H15 Cl O4'
_chemical_formula_weight     378.79
_chemical_melting_point     ?
_symmetry_cell_setting     'orthorhombic'
_symmetry_space_group_name_H-M     'P 21 21 21'
_symmetry_space_group_name_HALL     'P 2ac 2ab'
loop_
    _symmetry_equiv_pos_as_xyz
    'x, y, z'
    '-x+1/2, -y, z+1/2'
    '-x, y+1/2, -z+1/2'
    'x+1/2, -y+1/2, -z'
_cell_length_a     7.7966(13)
_cell_length_b     10.4468(18)
_cell_length_c     21.349(4)
_cell_angle_alpha     90
_cell_angle_beta     90
_cell_angle_gamma     90
_cell_volume     1738.9(5)
_cell_formula_units_Z     4
_cell_measurement_reflns_used     3462
_cell_measurement_theta_min     3.0
_cell_measurement_theta_max     26.0
_cell_measurement_temperature     193(2)
_exptl_crystal_description     'block'
_exptl_crystal_colour     'white'
_exptl_crystal_size_max     0.30
_exptl_crystal_size_mid     0.20
_exptl_crystal_size_min     0.10
_exptl_crystal_density_diffrn     1.447
_exptl_crystal_density_meas     ?
_exptl_crystal_density_method     'not measured'
_exptl_crystal_F_000     784
_exptl_absorpt_coefficient_mu     0.246
_exptl_absorpt_correction_type     'multi-scan'
_exptl_absorpt_process_details     'Jacobson (1998)'
_exptl_absorpt_correction_T_min     0.930
_exptl_absorpt_correction_T_max     0.966
_exptl_special_details
;
;
_diffrn_ambient_temperature     193(2)
_diffrn_radiation_type     MoK\a
_diffrn_radiation_wavelength     0.71073
_diffrn_radiation_source     'fine-focus sealed tube'
_diffrn_radiation_monochromator     graphite
_diffrn_measurement_device_type     'Rigaku Mercury'
_diffrn_measurement_method     \w
_diffrn_detector_area_resol_mean     ?
_diffrn_reflns_number     10185
_diffrn_reflns_av_R_equivalents     0.029
_diffrn_reflns_av_sigmaI/netI     0.027
_diffrn_reflns_theta_min     1.9
_diffrn_reflns_theta_max     26.0
_diffrn_reflns_theta_full     26.0
_diffrn_measured_fraction_theta_max     0.996
_diffrn_measured_fraction_theta_full     0.996
_diffrn_reflns_limit_h_min     -9
_diffrn_reflns_limit_h_max     9
_diffrn_reflns_limit_k_min     -12
_diffrn_reflns_limit_k_max     12
_diffrn_reflns_limit_l_min     -19
_diffrn_reflns_limit_l_max     26
_diffrn_standards_number     0
_diffrn_standards_interval_count     0
_diffrn_standards_interval_time     0
_diffrn_standards_decay_%     0
_refine_special_details
;
Refinement of <i>F</i>^2^ against ALL reflections. The weighted <i>R</i>-factor
<i>wR</i> and goodness of fit <i>S</i> are based on <i>F</i>^2^, conventional
<i>R</i>-factors <i>R</i> are based on <i>F</i>, with <i>F</i> set to zero for
negative <i>F</i>^2^. The threshold expression of <i>F</i>^2^ >
\s(<i>F</i>^2^) is used only for calculating <i>R</i>-factors(gt) <i>etc</i>.
and is not relevant to the choice of reflections for refinement.
<i>R</i>-factors based on <i>F</i>^2^ are statistically about twice as large
as those based on <i>F</i>, and <i>R</i>- factors based on ALL data will be
even larger.
;
_reflns_number_total     3416
_reflns_number_gt     2809
_reflns_threshold_expression     'I>2\s(I)'
_refine_ls_structure_factor_coef     Fsqd
_refine_ls_matrix_type     full
_refine_ls_R_factor_all     0.060
_refine_ls_R_factor_gt     0.047
_refine_ls_wR_factor_gt     0.124
_refine_ls_wR_factor_ref     0.136
_refine_ls_goodness_of_fit_ref     1.06
_refine_ls_restrained_S_all     1.06
_refine_ls_number_reflns     3416
_refine_ls_number_parameters     244
_refine_ls_number_restraints     19
_refine_ls_hydrogen_treatment     constr
_refine_ls_weighting_scheme     calc
_refine_ls_weighting_details
         'calc w=1/[\s^2^(Fo^2^)+(0.0740P)^2^+0.4256P] where P=(Fo^2^+2Fc^2^)/3'
_atom_sites_solution_hydrogens     geom
_atom_sites_solution_primary     direct
_atom_sites_solution_secondary     difmap
_refine_ls_shift/su_max     ?
_refine_ls_shift/su_max_lt     0.001
_refine_ls_shift/su_mean     0.000
_refine_diff_density_max     0.59
_refine_diff_density_min     -0.35
_refine_ls_extinction_method     none
_refine_ls_extinction_coef     ?
_refine_ls_abs_structure_details     '(Flack, 1983)'
_refine_ls_abs_structure_Flack     0.00(11)
loop_
    _atom_type_symbol
    _atom_type_description
    _atom_type_scat_dispersion_real
    _atom_type_scat_dispersion_imag
    _atom_type_scat_source
    'C' 'C' 0.0033 0.0016
                         'International Tables Vol C Tables 4.2.6.8 and 6.1.1.4'
    'H' 'H' 0.0000 0.0000
                         'International Tables Vol C Tables 4.2.6.8 and 6.1.1.4'
    'O' 'O' 0.0106 0.0060
                         'International Tables Vol C Tables 4.2.6.8 and 6.1.1.4'
    'Cl' 'Cl' 0.1484 0.1585
                         'International Tables Vol C Tables 4.2.6.8 and 6.1.1.4'
_computing_data_collection     'CrystalClear (Rigaku/MSC, 2001)'
_computing_cell_refinement     'CrystalClear (Rigaku/MSC, 2001)'
_computing_data_reduction     'CrystalStructure (Rigaku/MSC, 2004)'
_computing_structure_solution     'SHELXS97 (Sheldrick, 2008)'
_computing_structure_refinement     'SHELXL97 (Sheldrick, 2008)'
_computing_molecular_graphics     'ORTEPII (Johnson, 1976)'
_computing_publication_material     'SHELXL97 (Sheldrick, 2008)'
loop_
    _atom_site_type_symbol
    _atom_site_label
    _atom_site_fract_x
    _atom_site_fract_y
    _atom_site_fract_z
    _atom_site_U_iso_or_equiv
    _atom_site_adp_type
    _atom_site_calc_flag
    _atom_site_refinement_flags
    _atom_site_occupancy
    _atom_site_disorder_assembly
    _atom_site_disorder_group
    Cl Cl1 0.46182(15) 0.38912(11) 0.01032(4) 0.0875(3) Uani d . 1 . .
    O O1 -0.1176(2) 0.3230(2) -0.16123(9) 0.0532(5) Uani d . 1 . .
    O O2 0.2117(3) 0.0809(2) -0.15674(11) 0.0644(6) Uani d . 1 . .
    O O3 0.3149(3) 0.5535(3) -0.24976(11) 0.0751(7) Uani d U 1 . .
    O O4 0.2976(2) 0.31516(16) -0.11496(8) 0.0407(4) Uani d . 1 . .
    C C1 0.0243(3) 0.2781(2) -0.16079(11) 0.0405(5) Uani d . 1 . .
    C C2 0.0484(4) 0.1375(3) -0.16874(14) 0.0539(7) Uani d . 1 . .
    H H2A -0.0548 0.0821 -0.1626 0.065 Uiso calc R 1 . .
    C C3 0.1656(4) 0.1034(3) -0.22079(15) 0.0639(9) Uani d . 1 . .
    H H3A 0.1337 0.0264 -0.2460 0.077 Uiso calc R 1 . .
    C C4 0.2524(4) 0.2067(4) -0.25451(14) 0.0615(8) Uani d . 1 . .
    C C5 0.3171(5) 0.1828(5) -0.31363(17) 0.0876(14) Uani d . 1 . .
    H H5A 0.3128 0.0983 -0.3300 0.105 Uiso calc R 1 . .
    C C6 0.3871(5) 0.2784(7) -0.34885(19) 0.1044(19) Uani d . 1 . .
    H H6A 0.4346 0.2595 -0.3888 0.125 Uiso calc R 1 . .
    C C7 0.3890(5) 0.4024(6) -0.32672(18) 0.0925(15) Uani d . 1 . .
    H H7A 0.4359 0.4696 -0.3513 0.111 Uiso calc R 1 . .
    C C8 0.3208(4) 0.4275(4) -0.26739(15) 0.0637(8) Uani d U 1 . .
    C C9 0.2571(3) 0.3325(3) -0.22965(13) 0.0503(7) Uani d . 1 . .
    C C10 0.1881(3) 0.3613(2) -0.16413(11) 0.0398(5) Uani d . 1 . .
    C C11 0.1543(3) 0.5025(3) -0.15546(13) 0.0467(6) Uani d . 1 . .
    C C12 0.2211(4) 0.5882(3) -0.19788(16) 0.0621(9) Uani d . 1 . .
    C C13 0.1977(6) 0.7205(4) -0.1912(2) 0.0874(14) Uani d . 1 . .
    H H13A 0.2446 0.7775 -0.2213 0.105 Uiso calc R 1 . .
    C C14 0.1084(6) 0.7670(4) -0.1419(3) 0.0954(17) Uani d . 1 . .
    H H14A 0.0913 0.8567 -0.1382 0.114 Uiso calc R 1 . .
    C C15 0.0399(5) 0.6845(3) -0.09575(19) 0.0747(11) Uani d . 1 . .
    C C16 -0.0529(6) 0.7314(5) -0.0437(3) 0.0975(16) Uani d . 1 . .
    H H16A -0.0749 0.8206 -0.0407 0.117 Uiso calc R 1 . .
    C C17 -0.1110(5) 0.6531(6) 0.0017(3) 0.1038(18) Uani d . 1 . .
    H H17A -0.1753 0.6875 0.0355 0.125 Uiso calc R 1 . .
    C C18 -0.0773(4) 0.5204(4) -0.00048(18) 0.0763(11) Uani d . 1 . .
    H H18A -0.1155 0.4656 0.0322 0.092 Uiso calc R 1 . .
    C C19 0.0119(4) 0.4717(3) -0.05086(14) 0.0554(7) Uani d . 1 . .
    H H19A 0.0361 0.3827 -0.0523 0.067 Uiso calc R 1 . .
    C C20 0.0683(4) 0.5505(3) -0.10016(15) 0.0512(7) Uani d . 1 . .
    C C21 0.4673(3) 0.3628(3) -0.11653(14) 0.0581(8) Uani d . 1 . .
    H H21A 0.4656 0.4573 -0.1196 0.070 Uiso calc R 1 . .
    H H21B 0.5282 0.3285 -0.1536 0.070 Uiso calc R 1 . .
    C C22 0.5569(4) 0.3234(4) -0.05865(15) 0.0674(9) Uani d . 1 . .
    H H22A 0.6781 0.3511 -0.0610 0.081 Uiso calc R 1 . .
    H H22B 0.5555 0.2288 -0.0557 0.081 Uiso calc R 1 . .
loop_
    _atom_site_aniso_label
    _atom_site_aniso_U_11
    _atom_site_aniso_U_22
    _atom_site_aniso_U_33
    _atom_site_aniso_U_12
    _atom_site_aniso_U_13
    _atom_site_aniso_U_23
    Cl1 0.0914(7) 0.1130(8) 0.0581(5) -0.0041(6) -0.0129(5) -0.0133(5)
    O1 0.0330(9) 0.0667(12) 0.0600(12) -0.0019(9) -0.0022(8) -0.0140(10)
    O2 0.0653(14) 0.0560(11) 0.0719(14) 0.0091(10) -0.0164(11) -0.0079(10)
    O3 0.0592(12) 0.1059(17) 0.0602(13) -0.0229(13) -0.0064(11) 0.0374(12)
    O4 0.0337(8) 0.0517(9) 0.0366(9) -0.0029(7) -0.0054(7) 0.0054(8)
    C1 0.0370(13) 0.0516(13) 0.0329(12) -0.0024(11) -0.0016(10) -0.0019(10)
    C2 0.0519(15) 0.0492(15) 0.0606(17) -0.0034(13) -0.0072(14) -0.0061(13)
    C3 0.0591(19) 0.0673(19) 0.065(2) 0.0146(16) -0.0136(15) -0.0207(17)
    C4 0.0418(14) 0.098(2) 0.0451(15) 0.0212(16) -0.0067(12) -0.0141(16)
    C5 0.057(2) 0.154(4) 0.052(2) 0.038(2) -0.0018(17) -0.028(2)
    C6 0.056(2) 0.207(6) 0.050(2) 0.024(3) 0.0092(17) -0.007(3)
    C7 0.0469(19) 0.177(5) 0.053(2) -0.004(2) 0.0046(15) 0.037(3)
    C8 0.0410(14) 0.101(2) 0.0493(15) -0.0078(16) -0.0034(13) 0.0233(16)
    C9 0.0310(12) 0.0801(19) 0.0399(13) 0.0032(13) -0.0049(10) 0.0050(14)
    C10 0.0349(12) 0.0495(13) 0.0349(12) -0.0024(10) -0.0053(10) 0.0018(10)
    C11 0.0391(13) 0.0501(14) 0.0509(15) -0.0063(11) -0.0139(11) 0.0050(12)
    C12 0.0526(18) 0.0618(18) 0.072(2) -0.0124(15) -0.0249(16) 0.0204(16)
    C13 0.088(3) 0.057(2) 0.117(3) -0.023(2) -0.052(3) 0.032(2)
    C14 0.099(3) 0.0414(17) 0.146(4) -0.004(2) -0.069(3) 0.004(2)
    C15 0.067(2) 0.0560(18) 0.101(3) 0.0121(17) -0.045(2) -0.0239(19)
    C16 0.082(3) 0.080(3) 0.131(4) 0.031(2) -0.044(3) -0.053(3)
    C17 0.063(2) 0.142(4) 0.107(4) 0.032(3) -0.021(2) -0.079(3)
    C18 0.0557(18) 0.109(3) 0.064(2) 0.0057(19) -0.0051(15) -0.034(2)
    C19 0.0439(14) 0.0697(18) 0.0527(17) -0.0014(13) -0.0030(12) -0.0148(14)
    C20 0.0399(14) 0.0498(14) 0.0638(18) 0.0016(12) -0.0183(13) -0.0121(13)
    C21 0.0337(13) 0.092(2) 0.0481(15) -0.0082(14) -0.0058(12) 0.0153(15)
    C22 0.0472(16) 0.094(2) 0.0613(19) 0.0008(17) -0.0121(15) 0.0086(17)
_geom_special_details
;
All e.s.d.'s (except the e.s.d. in the dihedral angle between two l.s. planes)
are estimated using the full covariance matrix. The cell e.s.d.'s are taken
into account individually in the estimation of e.s.d.'s in distances, angles
and torsion angles; correlations between e.s.d.'s in cell parameters are only
used when they are defined by crystal symmetry. An approximate (isotropic)
treatment of cell e.s.d.'s is used for estimating e.s.d.'s involving l.s.
planes.
;
loop_
    _geom_bond_atom_site_label_1
    _geom_bond_atom_site_label_2
    _geom_bond_site_symmetry_2
    _geom_bond_distance
    _geom_bond_publ_flag
    Cl1 C22 . 1.786(4) no
    O1 C1 . 1.201(3) no
    O2 C2 . 1.427(4) no
    O2 C3 . 1.433(4) no
    O3 C8 . 1.370(5) no
    O3 C12 . 1.376(4) no
    O4 C21 . 1.414(3) no
    O4 C10 . 1.437(3) no
    C1 C2 . 1.490(4) no
    C1 C10 . 1.546(3) no
    C2 C3 . 1.482(4) no
    C2 H2A . 1.0000 no
    C3 C4 . 1.463(5) no
    C3 H3A . 1.0000 no
    C4 C5 . 1.382(5) no
    C4 C9 . 1.418(5) no
    C5 C6 . 1.364(7) no
    C5 H5A . 0.9500 no
    C6 C7 . 1.379(8) no
    C6 H6A . 0.9500 no
    C7 C8 . 1.399(5) no
    C7 H7A . 0.9500 no
    C8 C9 . 1.371(4) no
    C9 C10 . 1.529(4) no
    C10 C11 . 1.509(4) no
    C11 C12 . 1.376(4) no
    C11 C20 . 1.448(4) no
    C12 C13 . 1.401(5) no
    C13 C14 . 1.353(7) no
    C13 H13A . 0.9500 no
    C14 C15 . 1.413(6) no
    C14 H14A . 0.9500 no
    C15 C16 . 1.413(7) no
    C15 C20 . 1.421(4) no
    C16 C17 . 1.347(7) no
    C16 H16A . 0.9500 no
    C17 C18 . 1.411(7) no
    C17 H17A . 0.9500 no
    C18 C19 . 1.378(5) no
    C18 H18A . 0.9500 no
    C19 C20 . 1.406(5) no
    C19 H19A . 0.9500 no
    C21 C22 . 1.478(4) no
    C21 H21A . 0.9900 no
    C21 H21B . 0.9900 no
    C22 H22A . 0.9900 no
    C22 H22B . 0.9900 no
loop_
    _geom_angle_atom_site_label_1
    _geom_angle_atom_site_label_2
    _geom_angle_atom_site_label_3
    _geom_angle_site_symmetry_1
    _geom_angle_site_symmetry_3
    _geom_angle
    _geom_angle_publ_flag
    C2 O2 C3 . . 62.4(2) no
    C8 O3 C12 . . 119.5(2) no
    C21 O4 C10 . . 114.88(19) no
    O1 C1 C2 . . 120.0(3) no
    O1 C1 C10 . . 122.7(2) no
    C2 C1 C10 . . 116.4(2) no
    O2 C2 C3 . . 59.0(2) no
    O2 C2 C1 . . 120.0(2) no
    C3 C2 C1 . . 113.6(3) no
    O2 C2 H2A . . 117.0 no
    C3 C2 H2A . . 117.0 no
    C1 C2 H2A . . 117.0 no
    O2 C3 C4 . . 118.3(3) no
    O2 C3 C2 . . 58.6(2) no
    C4 C3 C2 . . 118.5(3) no
    O2 C3 H3A . . 116.4 no
    C4 C3 H3A . . 116.4 no
    C2 C3 H3A . . 116.4 no
    C5 C4 C9 . . 120.0(4) no
    C5 C4 C3 . . 119.0(4) no
    C9 C4 C3 . . 120.7(3) no
    C6 C5 C4 . . 121.1(5) no
    C6 C5 H5A . . 119.4 no
    C4 C5 H5A . . 119.4 no
    C5 C6 C7 . . 120.2(4) no
    C5 C6 H6A . . 119.9 no
    C7 C6 H6A . . 119.9 no
    C6 C7 C8 . . 118.8(4) no
    C6 C7 H7A . . 120.6 no
    C8 C7 H7A . . 120.6 no
    O3 C8 C9 . . 121.5(3) no
    O3 C8 C7 . . 116.2(4) no
    C9 C8 C7 . . 122.3(4) no
    C8 C9 C4 . . 117.4(3) no
    C8 C9 C10 . . 121.5(3) no
    C4 C9 C10 . . 121.1(3) no
    O4 C10 C11 . . 110.00(19) no
    O4 C10 C9 . . 113.2(2) no
    C11 C10 C9 . . 111.5(2) no
    O4 C10 C1 . . 105.56(18) no
    C11 C10 C1 . . 113.6(2) no
    C9 C10 C1 . . 102.83(19) no
    C12 C11 C20 . . 119.1(3) no
    C12 C11 C10 . . 119.3(3) no
    C20 C11 C10 . . 121.3(2) no
    C11 C12 O3 . . 124.0(3) no
    C11 C12 C13 . . 121.7(4) no
    O3 C12 C13 . . 114.3(3) no
    C14 C13 C12 . . 120.1(4) no
    C14 C13 H13A . . 120.0 no
    C12 C13 H13A . . 120.0 no
    C13 C14 C15 . . 121.1(3) no
    C13 C14 H14A . . 119.4 no
    C15 C14 H14A . . 119.4 no
    C14 C15 C16 . . 122.0(4) no
    C14 C15 C20 . . 119.8(4) no
    C16 C15 C20 . . 118.2(4) no
    C17 C16 C15 . . 121.8(4) no
    C17 C16 H16A . . 119.1 no
    C15 C16 H16A . . 119.1 no
    C16 C17 C18 . . 120.7(4) no
    C16 C17 H17A . . 119.7 no
    C18 C17 H17A . . 119.7 no
    C19 C18 C17 . . 118.8(4) no
    C19 C18 H18A . . 120.6 no
    C17 C18 H18A . . 120.6 no
    C18 C19 C20 . . 121.8(3) no
    C18 C19 H19A . . 119.1 no
    C20 C19 H19A . . 119.1 no
    C19 C20 C15 . . 118.6(3) no
    C19 C20 C11 . . 123.6(2) no
    C15 C20 C11 . . 117.9(3) no
    O4 C21 C22 . . 108.9(2) no
    O4 C21 H21A . . 109.9 no
    C22 C21 H21A . . 109.9 no
    O4 C21 H21B . . 109.9 no
    C22 C21 H21B . . 109.9 no
    H21A C21 H21B . . 108.3 no
    C21 C22 Cl1 . . 112.7(2) no
    C21 C22 H22A . . 109.0 no
    Cl1 C22 H22A . . 109.0 no
    C21 C22 H22B . . 109.0 no
    Cl1 C22 H22B . . 109.0 no
    H22A C22 H22B . . 107.8 no
loop_
    _geom_torsion_atom_site_label_1
    _geom_torsion_atom_site_label_2
    _geom_torsion_atom_site_label_3
    _geom_torsion_atom_site_label_4
    _geom_torsion_site_symmetry_1
    _geom_torsion_site_symmetry_2
    _geom_torsion_site_symmetry_3
    _geom_torsion_site_symmetry_4
    _geom_torsion
    _geom_torsion_publ_flag
    C3 O2 C2 C1 . . . . -101.1(3) no
    O1 C1 C2 O2 . . . . -168.3(3) no
    C10 C1 C2 O2 . . . . 22.2(4) no
    O1 C1 C2 C3 . . . . 125.0(3) no
    C10 C1 C2 C3 . . . . -44.4(3) no
    C2 O2 C3 C4 . . . . 107.8(3) no
    C1 C2 C3 O2 . . . . 112.0(3) no
    O2 C2 C3 C4 . . . . -107.5(3) no
    C1 C2 C3 C4 . . . . 4.5(4) no
    O2 C3 C4 C5 . . . . 132.5(3) no
    C2 C3 C4 C5 . . . . -159.9(3) no
    O2 C3 C4 C9 . . . . -53.1(4) no
    C2 C3 C4 C9 . . . . 14.5(4) no
    C9 C4 C5 C6 . . . . 0.4(5) no
    C3 C4 C5 C6 . . . . 174.8(3) no
    C4 C5 C6 C7 . . . . -2.2(6) no
    C5 C6 C7 C8 . . . . 1.0(6) no
    C12 O3 C8 C9 . . . . -9.9(4) no
    C12 O3 C8 C7 . . . . 167.8(3) no
    C6 C7 C8 O3 . . . . -175.5(3) no
    C6 C7 C8 C9 . . . . 2.2(5) no
    O3 C8 C9 C4 . . . . 173.6(3) no
    C7 C8 C9 C4 . . . . -3.9(4) no
    O3 C8 C9 C10 . . . . -4.4(4) no
    C7 C8 C9 C10 . . . . 178.1(3) no
    C5 C4 C9 C8 . . . . 2.7(4) no
    C3 C4 C9 C8 . . . . -171.7(3) no
    C5 C4 C9 C10 . . . . -179.4(3) no
    C3 C4 C9 C10 . . . . 6.3(4) no
    C21 O4 C10 C11 . . . . -67.8(3) no
    C21 O4 C10 C9 . . . . 57.6(3) no
    C21 O4 C10 C1 . . . . 169.3(2) no
    C8 C9 C10 O4 . . . . -108.7(3) no
    C4 C9 C10 O4 . . . . 73.4(3) no
    C8 C9 C10 C11 . . . . 15.9(3) no
    C4 C9 C10 C11 . . . . -162.0(2) no
    C8 C9 C10 C1 . . . . 137.9(2) no
    C4 C9 C10 C1 . . . . -40.0(3) no
    O1 C1 C10 O4 . . . . 131.7(2) no
    C2 C1 C10 O4 . . . . -59.2(3) no
    O1 C1 C10 C11 . . . . 11.1(3) no
    C2 C1 C10 C11 . . . . -179.8(2) no
    O1 C1 C10 C9 . . . . -109.5(3) no
    C2 C1 C10 C9 . . . . 59.6(3) no
    O4 C10 C11 C12 . . . . 112.0(3) no
    C9 C10 C11 C12 . . . . -14.3(3) no
    C1 C10 C11 C12 . . . . -129.9(3) no
    O4 C10 C11 C20 . . . . -61.6(3) no
    C9 C10 C11 C20 . . . . 172.0(2) no
    C1 C10 C11 C20 . . . . 56.4(3) no
    C20 C11 C12 O3 . . . . 175.6(2) no
    C10 C11 C12 O3 . . . . 1.8(4) no
    C20 C11 C12 C13 . . . . -4.5(4) no
    C10 C11 C12 C13 . . . . -178.2(3) no
    C8 O3 C12 C11 . . . . 11.4(4) no
    C8 O3 C12 C13 . . . . -168.5(3) no
    C11 C12 C13 C14 . . . . 0.3(5) no
    O3 C12 C13 C14 . . . . -179.7(3) no
    C12 C13 C14 C15 . . . . 1.2(6) no
    C13 C14 C15 C16 . . . . 179.6(3) no
    C13 C14 C15 C20 . . . . 1.5(5) no
    C14 C15 C16 C17 . . . . -176.8(4) no
    C20 C15 C16 C17 . . . . 1.4(6) no
    C15 C16 C17 C18 . . . . 1.5(6) no
    C16 C17 C18 C19 . . . . -1.8(6) no
    C17 C18 C19 C20 . . . . -0.7(5) no
    C18 C19 C20 C15 . . . . 3.5(4) no
    C18 C19 C20 C11 . . . . -176.6(3) no
    C14 C15 C20 C19 . . . . 174.5(3) no
    C16 C15 C20 C19 . . . . -3.8(4) no
    C14 C15 C20 C11 . . . . -5.4(4) no
    C16 C15 C20 C11 . . . . 176.3(3) no
    C12 C11 C20 C19 . . . . -173.0(3) no
    C10 C11 C20 C19 . . . . 0.7(4) no
    C12 C11 C20 C15 . . . . 6.9(4) no
    C10 C11 C20 C15 . . . . -179.4(2) no
    C10 O4 C21 C22 . . . . 171.6(2) no
    O4 C21 C22 Cl1 . . . . -62.9(3) no
loop_
    _geom_hbond_atom_site_label_D
    _geom_hbond_atom_site_label_H
    _geom_hbond_atom_site_label_A
    _geom_hbond_site_symmetry_A
    _geom_hbond_distance_DH
    _geom_hbond_distance_HA
    _geom_hbond_distance_DA
    _geom_hbond_angle_DHA
    C14 H14A O2 1_565 0.95 2.55 3.392(4) 147
    C19 H19A O4 . 0.95 2.54 3.084(3) 117
