# Supplementary material for: 13c-(2-Chloro­ethoxy)-1,13c-dihydro-2,3-epoxy­dibenzo[a,kl]xanthan-1-one
Source: Acta Crystallogr Sect E Struct Rep Online. 2008 Oct 4;64(Pt 11):o2069. doi: 10.1107/S1600536808030973 (PMC2959592; doi:10.1107/S1600536808030973)
Supplement: Supplementary file 2 [file e-64-o2069-Isup2.hkl]

# 
# h,k,l, Fc-squared, Fo-squared, sigma(Fo-squared) and status flag 
# 
data_I
_shelx_title ' TAN18M in P2(1)2(1)2(1)' 
_shelx_refln_list_code          4 
_shelx_F_calc_maximum      199.41 
_exptl_crystal_F_000       784.00 
_reflns_d_resolution_high  0.8096 
 
loop_ 
 _symmetry_equiv_pos_as_xyz 
 'x, y, z' 
 '-x+1/2, -y, z+1/2' 
 '-x, y+1/2, -z+1/2' 
 'x+1/2, -y+1/2, -z' 
 
_cell_length_a     7.7966 
_cell_length_b    10.4468 
_cell_length_c    21.3494 
_cell_angle_alpha  90.000 
_cell_angle_beta   90.000 
_cell_angle_gamma  90.000 
 
_shelx_F_squared_multiplier     1.000 
 
loop_ 
 _refln_index_h 
 _refln_index_k 
 _refln_index_l 
 _refln_F_squared_calc 
 _refln_F_squared_meas 
 _refln_F_squared_sigma 
 _refln_observed_status 
   2   0   0      493.66      518.12      6.21 o 
   4   0   0      567.63      711.98     26.12 o 
   6   0   0        6.15        7.89      1.61 o 
   8   0   0       79.88       84.29      6.30 o 
   1   1   0     3361.83     3863.34     27.80 o 
   2   1   0     3765.94     4187.51     61.94 o 
   3   1   0       15.67       18.78      1.12 o 
   4   1   0       69.72       85.44      2.88 o 
   5   1   0      169.71      190.44      7.63 o 
   6   1   0        6.43        4.69      1.25 o 
   7   1   0      348.27      355.43     12.27 o 
   8   1   0       46.58       50.12      4.16 o 
   9   1   0        3.79        0.27      3.50 o 
   0   2   0     3568.16     3097.59     38.82 o 
   1   2   0    20368.52    20470.75    153.52 o 
   2   2   0        4.23        3.39      0.68 o 
   3   2   0      530.42      608.35     11.33 o 
   4   2   0       57.89       56.41      2.37 o 
   5   2   0      177.23      191.80      4.52 o 
   6   2   0      153.24      156.77      4.12 o 
   7   2   0      269.42      243.38      6.97 o 
   8   2   0       39.40       40.28      5.30 o 
   9   2   0        8.07       12.03      2.92 o 
   1   3   0      244.36      255.96      3.67 o 
   2   3   0      424.37      497.07      4.76 o 
   3   3   0      749.11      898.23     16.46 o 
   4   3   0     2736.41     2906.49     46.10 o 
   5   3   0      494.25      512.89     11.54 o 
   6   3   0       79.37       87.69      3.62 o 
   7   3   0       37.82       43.07      3.77 o 
   8   3   0       36.74       52.57      4.46 o 
   9   3   0        2.39        0.65      3.53 o 
   0   4   0     1352.20     1228.63     11.60 o 
   1   4   0      195.02      266.20      4.78 o 
   2   4   0        8.32       17.49      1.28 o 
   3   4   0      243.86      233.34      5.71 o 
   4   4   0      270.27      264.31      6.43 o 
   5   4   0      124.00      110.74      3.24 o 
   6   4   0        0.90       -1.02      2.39 o 
   7   4   0       13.30       15.79      2.89 o 
   8   4   0       19.95       29.43      3.69 o 
   9   4   0        0.02       -0.49      4.35 o 
   1   5   0        1.54        0.61      0.95 o 
   2   5   0       29.26       37.69      1.68 o 
   3   5   0      836.50      721.93     13.73 o 
   4   5   0        2.07        0.46      0.92 o 
   5   5   0      112.48      126.65      4.40 o 
   6   5   0       63.25       69.19      4.53 o 
   7   5   0       39.76       37.92      3.91 o 
   8   5   0       12.28       17.51      3.39 o 
   0   6   0        4.68        6.40      1.29 o 
   1   6   0      535.91      493.07      5.80 o 
   2   6   0       33.22       46.87      2.11 o 
   3   6   0      282.66      247.46      7.70 o 
   4   6   0       19.53       20.87      1.63 o 
   5   6   0       18.17       10.93      2.47 o 
   6   6   0        2.69        0.97      2.15 o 
   7   6   0      133.84      128.64      6.64 o 
   8   6   0        7.37       -1.26      2.66 o 
   1   7   0        2.52        3.89      1.02 o 
   2   7   0       10.75       10.63      1.40 o 
   3   7   0       55.38       60.26      2.75 o 
   4   7   0       90.54       93.58      3.29 o 
   5   7   0       20.22       19.15      3.32 o 
   6   7   0        0.39        1.73      2.40 o 
   7   7   0        1.94       -0.56      3.08 o 
   8   7   0        1.51        9.74      4.79 o 
   0   8   0       37.60       32.35      2.41 o 
   1   8   0        4.42        7.60      1.44 o 
   2   8   0      304.86      302.91      5.85 o 
   3   8   0      197.74      213.75      5.53 o 
   4   8   0       12.45       20.52      3.25 o 
   5   8   0       67.87       77.65      5.35 o 
   6   8   0       50.47       51.61      4.73 o 
   7   8   0        0.24       -2.70      2.70 o 
   1   9   0        6.57        2.73      1.30 o 
   2   9   0       61.38       40.70      2.49 o 
   3   9   0       30.65       34.10      3.48 o 
   4   9   0        2.68        4.30      3.19 o 
   5   9   0       10.29        7.40      2.93 o 
   6   9   0       27.71       26.71      4.26 o 
   0  10   0       20.55       14.66      3.10 o 
   1  10   0        7.18        2.95      1.31 o 
   2  10   0       35.62       30.46      2.80 o 
   3  10   0        2.44        4.14      3.17 o 
   4  10   0        0.89       -2.73      3.53 o 
   5  10   0       54.92       51.51      4.93 o 
   6  10   0        0.85       -0.48      3.07 o 
   1  11   0        0.02        1.25      1.98 o 
   2  11   0        0.04        2.58      1.94 o 
   3  11   0        0.03       -2.18      2.57 o 
   4  11   0        0.48       -2.74      2.74 o 
   5  11   0        1.64        1.26      6.03 o 
   0  12   0        2.23       -0.34      4.50 o 
   1  12   0        6.09       11.96      2.81 o 
   2  12   0       25.69       54.05      7.14 o 
   3  12   0        6.63        5.37      3.28 o 
   1   0   1     3742.38     4022.13     37.36 o 
   2   0   1      115.39      113.77      2.57 o 
   3   0   1      171.37      162.85      4.87 o 
   4   0   1      534.43      538.42     11.64 o 
   5   0   1       10.19       12.67      1.34 o 
   6   0   1        0.06        0.26      0.93 o 
   7   0   1        7.02        6.76      1.54 o 
   8   0   1        5.51        4.14      2.10 o 
   9   0   1        0.41        2.17      3.37 o 
  -9   1   1       15.80       11.22      4.70 o 
  -8   1   1       13.91       13.22      2.65 o 
  -7   1   1       76.56       66.86      4.19 o 
  -6   1   1       77.23       86.89      2.88 o 
  -5   1   1      512.93      589.07     12.96 o 
  -4   1   1     1365.65     1442.19     29.36 o 
  -3   1   1     1309.84     1542.85     30.77 o 
  -2   1   1     2250.85     2449.04     32.03 o 
  -1   1   1     4847.12     5114.17     35.46 o 
   0   1   1     1189.73     1076.57     12.72 o 
   1   1   1     4965.24     5308.30     28.74 o 
   2   1   1     2200.59     2331.52     28.89 o 
   3   1   1     1281.61     1498.25     37.62 o 
   4   1   1     1370.65     1432.90     29.42 o 
   5   1   1      517.66      605.59     13.08 o 
   6   1   1       77.11       87.10      3.23 o 
   7   1   1       76.03       68.48      4.21 o 
   8   1   1       13.89       15.79      3.50 o 
   9   1   1       15.46       15.88      3.40 o 
  -9   2   1        1.81        1.58      2.68 o 
  -8   2   1       46.84       47.70      3.36 o 
  -7   2   1      126.55      131.65      7.88 o 
  -6   2   1        0.16       -1.15      1.15 o 
  -5   2   1      126.39      123.27      3.26 o 
  -4   2   1      658.01      702.28     13.23 o 
  -3   2   1       99.62       93.72      2.16 o 
  -2   2   1      681.28      701.67      5.90 o 
  -1   2   1      390.04      491.83      5.59 o 
   0   2   1       13.08       11.50      0.64 o 
   1   2   1      398.31      466.08     14.80 o 
   2   2   1      677.74      687.67      6.86 o 
   3   2   1      106.40      100.08      5.12 o 
   4   2   1      660.71      717.00     15.15 o 
   5   2   1      123.73      119.74      3.70 o 
   6   2   1        0.20        0.87      1.10 o 
   7   2   1      128.07      119.22      6.21 o 
   8   2   1       46.45       54.32      6.87 o 
   9   2   1        1.81        4.43      4.30 o 
  -9   3   1       29.10       32.40      4.09 o 
  -8   3   1        6.58        2.67      2.33 o 
  -7   3   1       49.08       57.98      3.44 o 
  -6   3   1      121.35      129.01      3.82 o 
  -5   3   1      390.85      398.12      7.20 o 
  -4   3   1      459.53      497.98      8.67 o 
  -3   3   1      468.16      444.89      7.54 o 
  -2   3   1     1479.33     1609.47     19.30 o 
  -1   3   1     2964.50     2583.89     13.74 o 
   0   3   1     5360.91     5257.77     68.48 o 
   1   3   1     2940.65     2553.85     24.12 o 
   2   3   1     1507.61     1589.51     20.14 o 
   3   3   1      461.65      423.22      9.76 o 
   4   3   1      468.94      505.02     11.26 o 
   5   3   1      393.11      384.64      9.32 o 
   6   3   1      120.95      125.83      4.27 o 
   7   3   1       49.49       52.85      6.70 o 
   8   3   1        6.74        5.85      2.46 o 
   9   3   1       28.96       40.00      6.87 o 
  -9   4   1       20.41       14.50      5.94 o 
  -8   4   1       49.22       64.91      5.01 o 
  -7   4   1       22.73       25.07      3.44 o 
  -6   4   1       13.59       15.97      2.61 o 
  -5   4   1       36.63       37.28      2.35 o 
  -4   4   1      167.47      143.99      3.60 o 
  -3   4   1      727.29      777.94     14.48 o 
  -2   4   1      684.26      718.14      7.75 o 
  -1   4   1      735.16      780.95      6.95 o 
   0   4   1     4698.42     4993.16     45.04 o 
   1   4   1      737.17      744.30     19.46 o 
   2   4   1      696.69      731.67     13.48 o 
   3   4   1      722.09      779.00     14.60 o 
   4   4   1      168.16      150.35      3.76 o 
   5   4   1       37.40       40.59      2.05 o 
   6   4   1       15.66       16.89      2.02 o 
   7   4   1       22.21       24.85      3.75 o 
   8   4   1       48.86       64.13      5.06 o 
   9   4   1       20.42       15.56      5.72 o 
  -8   5   1      115.28      114.56      6.43 o 
  -7   5   1       27.87       31.43      4.35 o 
  -6   5   1       75.74       85.96      7.67 o 
  -5   5   1       32.40       41.52      3.60 o 
  -4   5   1       26.41       35.56      2.18 o 
  -3   5   1      614.99      620.38     11.80 o 
  -2   5   1      266.77      228.96      5.12 o 
  -1   5   1     3064.50     3168.76     47.53 o 
   0   5   1     1866.71     1670.22     18.44 o 
   1   5   1     3097.23     3284.09     24.52 o 
   2   5   1      261.35      233.27      3.84 o 
   3   5   1      606.61      607.19     11.84 o 
   4   5   1       27.42       39.13      1.95 o 
   5   5   1       33.56       39.47      3.34 o 
   6   5   1       75.47       87.20      5.05 o 
   7   5   1       27.69       26.37      3.43 o 
   8   5   1      115.37      117.61      6.56 o 
  -8   6   1       58.71       52.66     14.50 o 
  -7   6   1       53.56       59.00      4.98 o 
  -6   6   1       30.68       35.14      3.97 o 
  -5   6   1      117.84      120.81      5.86 o 
  -4   6   1      121.21      132.20      3.66 o 
  -3   6   1      105.80      106.47      3.48 o 
  -2   6   1      313.58      314.61      6.12 o 
  -1   6   1       12.94       16.38      1.30 o 
   0   6   1       10.70       22.38      1.19 o 
   1   6   1       12.98       15.64      1.33 o 
   2   6   1      317.51      313.37      5.89 o 
   3   6   1      105.33      101.60      3.13 o 
   4   6   1      120.65      123.52      3.72 o 
   5   6   1      113.72      119.57      4.43 o 
   6   6   1       31.03       36.09      3.88 o 
   7   6   1       55.09       65.20      5.16 o 
   8   6   1       58.89       59.90      5.31 o 
  -8   7   1       10.39       10.01      3.41 o 
  -7   7   1       10.64       11.12      3.33 o 
  -6   7   1       23.40       18.06      3.30 o 
  -5   7   1       12.48       21.55      6.05 o 
  -4   7   1      274.70      316.34     10.80 o 
  -3   7   1      498.30      531.94     13.38 o 
  -2   7   1      299.20      290.45      6.28 o 
  -1   7   1       45.04       44.61      2.97 o 
   0   7   1       14.30       12.92      1.21 o 
   1   7   1       44.92       43.98      2.05 o 
   2   7   1      292.93      293.75      4.99 o 
   3   7   1      496.19      522.33     10.70 o 
   4   7   1      279.79      308.95      7.10 o 
   5   7   1       12.63       16.12      2.93 o 
   6   7   1       23.44       21.08      3.31 o 
   7   7   1       10.65        9.39      4.79 o 
   8   7   1       10.37        5.54      3.27 o 
  -7   8   1        1.94       -5.10      5.10 o 
  -6   8   1       35.39       46.54      4.65 o 
  -5   8   1      100.83      106.47     11.75 o 
  -4   8   1      213.68      228.64      8.87 o 
  -3   8   1      274.90      285.80      6.62 o 
  -2   8   1      347.96      319.61      6.05 o 
  -1   8   1       46.73       47.58      2.21 o 
   0   8   1      192.20      180.79      3.49 o 
   1   8   1       47.37       46.50      2.18 o 
   2   8   1      351.24      326.71      5.69 o 
   3   8   1      272.02      268.22      8.82 o 
   4   8   1      211.99      220.12      8.42 o 
   5   8   1      102.38      107.41      6.02 o 
   6   8   1       35.67       49.15      8.18 o 
   7   8   1        1.97        5.05      3.04 o 
  -6   9   1       13.42       14.66      4.92 o 
  -5   9   1       45.36       55.82      5.00 o 
  -4   9   1       93.24       95.09      5.67 o 
  -3   9   1       45.04       50.96      3.30 o 
  -2   9   1       53.24       56.01      3.00 o 
  -1   9   1       36.16       42.94      2.28 o 
   0   9   1        6.12        8.90      1.57 o 
   1   9   1       34.80       38.99      2.35 o 
   2   9   1       53.12       63.06      3.00 o 
   3   9   1       46.13       53.80      2.93 o 
   4   9   1       93.16       93.49     12.81 o 
   5   9   1       45.67       45.97      4.54 o 
   6   9   1       13.43       11.53      3.11 o 
  -6  10   1        5.11        2.42      3.10 o 
  -5  10   1       24.55       13.23      3.51 o 
  -4  10   1       15.66       16.00      3.43 o 
  -3  10   1       65.93       72.65      5.22 o 
  -2  10   1       16.51       14.75      2.56 o 
  -1  10   1       17.38       14.60      1.75 o 
   0  10   1        0.07       -1.02      1.33 o 
   1  10   1       17.44       18.33      2.59 o 
   2  10   1       16.12       14.89      1.93 o 
   3  10   1       66.27       67.45      3.99 o 
   4  10   1       15.31       12.74      3.32 o 
   5  10   1       24.32       23.56      3.74 o 
   6  10   1        4.99        5.58      2.99 o 
  -5  11   1       10.18       11.22      5.05 o 
  -4  11   1       22.01       23.39      4.23 o 
  -3  11   1        4.78        4.35      4.77 o 
  -2  11   1       20.09       25.52      2.72 o 
  -1  11   1        0.97       -1.28      1.28 o 
   0  11   1       10.75       15.32      1.98 o 
   1  11   1        0.98        2.43      2.31 o 
   2  11   1       19.96       20.97      2.25 o 
   3  11   1        4.78        2.70      2.70 o 
   4  11   1       22.31       24.17      4.04 o 
   5  11   1       10.20        6.78      5.05 o 
  -3  12   1       11.87       13.08      5.83 o 
  -2  12   1        0.26        1.96      2.75 o 
  -1  12   1        0.05       -1.66      3.21 o 
   0  12   1        1.02       -2.51      2.51 o 
   1  12   1        0.06       -3.26      3.26 o 
   2  12   1        0.25        2.99      3.75 o 
   3  12   1       12.04       17.25      3.76 o 
   0   0   2     4895.17     4827.35     34.99 o 
   1   0   2     7974.63     8743.74    156.68 o 
   2   0   2    39764.45    43240.23    588.42 o 
   3   0   2     1340.29     1444.80     29.36 o 
   4   0   2       60.24       61.81      2.28 o 
   5   0   2      602.09      681.46     14.74 o 
   6   0   2       74.81       57.45      2.30 o 
   7   0   2      610.68      584.22     12.78 o 
   8   0   2       14.36       13.28      2.52 o 
   9   0   2        0.17       -2.13      3.28 o 
  -9   1   2       45.31       55.49      4.73 o 
  -8   1   2       78.10       75.62      3.87 o 
  -7   1   2      155.06      155.49      4.44 o 
  -6   1   2      202.88      217.68      6.33 o 
  -5   1   2      403.78      451.67      9.96 o 
  -4   1   2      103.97      134.17      3.24 o 
  -3   1   2      738.47      804.36     12.97 o 
  -2   1   2     1577.70     1745.87     32.11 o 
  -1   1   2     2349.15     2574.98     35.50 o 
   0   1   2     4899.27     5436.47     93.08 o 
   1   1   2     2360.85     2642.68     60.22 o 
   2   1   2     1579.31     1672.65     23.15 o 
   3   1   2      717.71      774.54     20.24 o 
   4   1   2      110.74      137.08      3.74 o 
   5   1   2      395.73      442.97     10.10 o 
   6   1   2      206.42      228.16      5.93 o 
   7   1   2      159.31      150.95      5.94 o 
   8   1   2       77.30       73.56      3.64 o 
   9   1   2       45.84       48.57      7.67 o 
  -9   2   2        7.38        8.53      2.92 o 
  -8   2   2       67.99       67.49      3.94 o 
  -7   2   2       31.54       28.79      2.50 o 
  -6   2   2      312.78      327.55      7.26 o 
  -5   2   2       58.59       63.42      2.01 o 
  -4   2   2      381.12      404.74      7.07 o 
  -3   2   2     1042.77      977.89     18.05 o 
  -2   2   2     1000.50     1126.46     14.00 o 
  -1   2   2     4248.93     4463.51     44.30 o 
   0   2   2      327.54      483.42      6.04 o 
   1   2   2     4213.42     4227.28     68.15 o 
   2   2   2     1011.28     1052.20     45.34 o 
   3   2   2     1018.07      926.66     24.22 o 
   4   2   2      383.09      404.93     11.05 o 
   5   2   2       61.39       67.08      3.25 o 
   6   2   2      311.73      345.77     10.02 o 
   7   2   2       31.33       30.86      3.95 o 
   8   2   2       68.55       68.11      7.36 o 
   9   2   2        7.43        2.75      2.79 o 
  -9   3   2        0.31       -3.08      3.08 o 
  -8   3   2       26.59       31.77      3.77 o 
  -7   3   2       67.51       75.12      3.68 o 
  -6   3   2      177.45      176.39      5.55 o 
  -5   3   2      123.45      125.25      3.00 o 
  -4   3   2      176.68      176.93      3.58 o 
  -3   3   2      656.48      706.65     11.78 o 
  -2   3   2     1853.32     1975.47     21.63 o 
  -1   3   2      813.47      741.01      6.73 o 
   0   3   2     3619.48     3169.82     48.15 o 
   1   3   2      811.83      772.79     10.59 o 
   2   3   2     1863.65     1987.71     21.49 o 
   3   3   2      668.53      719.56     15.43 o 
   4   3   2      165.88      171.17      4.78 o 
   5   3   2      119.00      123.68      4.54 o 
   6   3   2      175.39      169.67      5.60 o 
   7   3   2       68.20       63.16      5.74 o 
   8   3   2       27.56       26.25      5.54 o 
   9   3   2        0.33        1.02      3.99 o 
  -9   4   2        4.05        1.53      4.46 o 
  -8   4   2        7.44       13.97      3.07 o 
  -7   4   2       28.78       21.86      5.23 o 
  -6   4   2       19.38       17.61      2.77 o 
  -5   4   2       92.38       95.29      3.07 o 
  -4   4   2       89.55       89.72      2.35 o 
  -3   4   2      325.62      372.05      6.65 o 
  -2   4   2      383.70      324.92      4.56 o 
  -1   4   2      523.93      482.12     11.10 o 
   0   4   2       10.07        2.48      0.68 o 
   1   4   2      524.87      474.08      5.39 o 
   2   4   2      393.26      345.85      4.95 o 
   3   4   2      323.15      376.74     10.60 o 
   4   4   2       84.13       86.88      3.15 o 
   5   4   2       93.23       93.99      4.56 o 
   6   4   2       19.21       22.49      2.72 o 
   7   4   2       28.48       26.73      7.09 o 
   8   4   2        7.42        7.04      6.74 o 
   9   4   2        4.09        1.95      2.74 o 
  -8   5   2        8.16        5.73      2.98 o 
  -7   5   2       56.56       57.61      4.61 o 
  -6   5   2       91.93       91.77      5.99 o 
  -5   5   2      281.99      265.98      9.14 o 
  -4   5   2       43.25       43.66      1.94 o 
  -3   5   2      627.52      636.56     11.96 o 
  -2   5   2        9.65        9.75      0.96 o 
  -1   5   2       76.76       98.00      3.08 o 
   0   5   2     4917.53     5380.82     65.02 o 
   1   5   2       78.50       94.37      2.93 o 
   2   5   2       10.04       12.52      1.59 o 
   3   5   2      618.27      613.48     12.08 o 
   4   5   2       42.75       44.09      2.17 o 
   5   5   2      274.75      251.24      7.80 o 
   6   5   2       90.91       95.97      6.82 o 
   7   5   2       55.31       62.04      4.80 o 
   8   5   2        8.19        2.59      2.66 o 
  -8   6   2       27.59       25.35      3.88 o 
  -7   6   2       48.90       41.94      4.27 o 
  -6   6   2        8.16        6.05      2.53 o 
  -5   6   2       22.92       23.42      6.39 o 
  -4   6   2      198.55      185.79      7.33 o 
  -3   6   2       93.46       83.75      2.83 o 
  -2   6   2      176.58      178.91      3.26 o 
  -1   6   2       44.94       34.99      2.70 o 
   0   6   2      206.78      221.93      3.87 o 
   1   6   2       39.13       32.72      2.34 o 
   2   6   2      173.42      174.79      3.97 o 
   3   6   2       92.58       85.80      2.88 o 
   4   6   2      200.94      186.84      5.32 o 
   5   6   2       22.85       26.17      2.26 o 
   6   6   2        7.99        3.96      2.26 o 
   7   6   2       48.72       45.54      4.39 o 
   8   6   2       27.48       29.22      7.34 o 
  -8   7   2        5.38       -0.14      4.63 o 
  -7   7   2       65.04       67.44      5.57 o 
  -6   7   2       28.32       30.55      4.06 o 
  -5   7   2       45.95       48.77      4.26 o 
  -4   7   2      126.84      122.22      6.07 o 
  -3   7   2        6.05        7.14      1.34 o 
  -2   7   2      207.70      207.42      4.08 o 
  -1   7   2       61.21       64.13      2.18 o 
   0   7   2       33.54       28.16      1.56 o 
   1   7   2       61.00       70.63      2.51 o 
   2   7   2      211.40      209.51      4.66 o 
   3   7   2        6.06        8.32      1.42 o 
   4   7   2      129.47      131.51      3.96 o 
   5   7   2       45.85       44.62      3.07 o 
   6   7   2       26.96       28.52      3.78 o 
   7   7   2       65.03       71.53      5.43 o 
   8   7   2        5.20        8.76      3.45 o 
  -7   8   2        4.40        6.82      3.10 o 
  -6   8   2        6.71        4.77      4.61 o 
  -5   8   2       53.72       49.14      4.56 o 
  -4   8   2      202.94      195.40      8.16 o 
  -3   8   2      361.29      355.38      7.94 o 
  -2   8   2       30.66       33.92      1.95 o 
  -1   8   2        6.99        4.83      1.22 o 
   0   8   2      130.59      123.17      3.69 o 
   1   8   2        7.64        5.11      1.45 o 
   2   8   2       32.66       36.47      2.22 o 
   3   8   2      363.66      362.85      8.08 o 
   4   8   2      205.16      199.43      5.32 o 
   5   8   2       53.32       53.24      4.49 o 
   6   8   2        6.62        3.25      4.21 o 
   7   8   2        4.47        0.10      2.88 o 
  -6   9   2       32.72       32.02      4.20 o 
  -5   9   2       36.55       28.39      4.07 o 
  -4   9   2       10.16        9.07      2.95 o 
  -3   9   2       10.61        4.19      2.51 o 
  -2   9   2        8.99        6.23      1.37 o 
  -1   9   2       14.46        9.88      1.49 o 
   0   9   2       56.23       76.17      2.94 o 
   1   9   2       14.52       11.45      1.81 o 
   2   9   2        9.07        8.64      2.01 o 
   3   9   2       11.13        9.94      1.68 o 
   4   9   2       10.13       17.72      3.04 o 
   5   9   2       37.65       42.98      4.45 o 
   6   9   2       32.61       40.14      4.48 o 
  -6  10   2        5.82        5.15      3.22 o 
  -5  10   2        4.76        5.27      3.86 o 
  -4  10   2        5.12        1.21      7.43 o 
  -3  10   2       33.90       33.33      3.93 o 
  -2  10   2       74.93       78.58      3.46 o 
  -1  10   2        7.87        7.52      1.63 o 
   0  10   2        0.40       -1.57      1.57 o 
   1  10   2        7.43        6.32      1.91 o 
   2  10   2       73.68       70.22      3.30 o 
   3  10   2       34.62       32.03      2.51 o 
   4  10   2        5.29        6.29      3.39 o 
   5  10   2        4.86        6.62      4.26 o 
   6  10   2        5.80        3.29      3.34 o 
  -4  11   2       10.16        5.99      4.61 o 
  -3  11   2       13.51       22.54      3.74 o 
  -2  11   2        3.18        3.82      2.79 o 
  -1  11   2        7.74        8.85      1.59 o 
   0  11   2       12.51       13.41      2.57 o 
   1  11   2        7.77        5.57      2.12 o 
   2  11   2        3.14        3.51      2.36 o 
   3  11   2       13.61       19.97      3.57 o 
   4  11   2        9.83       13.74      6.32 o 
  -3  12   2       15.01       30.01      5.48 o 
  -2  12   2       16.51       18.06      3.56 o 
  -1  12   2        2.71        2.49      2.92 o 
   0  12   2        4.85        6.77      2.26 o 
   1  12   2        2.54       -0.77      4.09 o 
   2  12   2       16.32       14.45      2.55 o 
   3  12   2       15.22       20.00      5.14 o 
   1   0   3     2693.55     2835.16     62.66 o 
   2   0   3    25549.07    27112.07    343.31 o 
   3   0   3       93.62       94.62      2.45 o 
   4   0   3       38.34       49.72      1.84 o 
   5   0   3       10.97        4.59      0.97 o 
   6   0   3      503.13      549.59     15.45 o 
   7   0   3        2.60        0.09      1.77 o 
   8   0   3        8.44        9.16      2.38 o 
   9   0   3        4.33        2.12      2.27 o 
  -9   1   3       19.16       13.42      3.02 o 
  -8   1   3       27.63       30.10      2.77 o 
  -7   1   3       69.52       66.06      3.47 o 
  -6   1   3       25.32       28.37      2.19 o 
  -5   1   3      117.24      114.17      2.51 o 
  -4   1   3       35.37       37.28      1.40 o 
  -3   1   3      122.38      122.86      2.61 o 
  -2   1   3     2657.01     2688.82     29.25 o 
  -1   1   3      874.02     1009.54      6.00 o 
   0   1   3       23.39       51.37      1.57 o 
   1   1   3      837.53      951.73     10.68 o 
   2   1   3     2718.96     2786.77     59.71 o 
   3   1   3      111.21      116.53      5.45 o 
   4   1   3       35.32       48.35     11.91 o 
   5   1   3      114.07      109.36      4.47 o 
   6   1   3       25.90       27.13      2.55 o 
   7   1   3       69.67       70.86      3.41 o 
   8   1   3       27.31       25.32      3.44 o 
   9   1   3       19.49       21.51      4.74 o 
  -9   2   3       10.87       11.03      3.02 o 
  -8   2   3       17.66       20.41      2.57 o 
  -7   2   3       59.16       58.26      2.90 o 
  -6   2   3       61.34       67.44      3.22 o 
  -5   2   3      365.11      371.95      6.67 o 
  -4   2   3      112.66      125.08      3.10 o 
  -3   2   3     3013.52     3222.75     52.74 o 
  -2   2   3      587.42      593.95      5.25 o 
  -1   2   3     3469.55     3685.69     37.85 o 
   0   2   3     2902.37     2939.77     53.32 o 
   1   2   3     3460.31     3551.73     47.69 o 
   2   2   3      588.38      605.84     17.14 o 
   3   2   3     3032.88     3190.09     78.66 o 
   4   2   3      113.00      126.50      4.66 o 
   5   2   3      351.85      351.69     10.49 o 
   6   2   3       60.21       66.79      7.23 o 
   7   2   3       60.87       66.88      3.82 o 
   8   2   3       17.63       20.53      2.80 o 
   9   2   3       11.15       13.44      4.83 o 
  -9   3   3       29.46       33.87      3.37 o 
  -8   3   3        9.09        9.86      2.30 o 
  -7   3   3       17.68       18.88      2.24 o 
  -6   3   3        9.80        7.60      2.14 o 
  -5   3   3       86.89       90.85      2.90 o 
  -4   3   3      582.33      616.10     10.36 o 
  -3   3   3      568.98      590.07      9.78 o 
  -2   3   3     2822.29     2978.74     33.53 o 
  -1   3   3      642.24      503.21      7.35 o 
   0   3   3       80.02       78.66      1.68 o 
   1   3   3      641.56      503.72      6.53 o 
   2   3   3     2853.55     2947.04     53.88 o 
   3   3   3      574.40      566.54     15.33 o 
   4   3   3      575.36      604.93     16.24 o 
   5   3   3       86.95       99.23      4.06 o 
   6   3   3       10.01        7.33      1.75 o 
   7   3   3       17.74       18.24      2.75 o 
   8   3   3        9.30        9.00      4.35 o 
   9   3   3       29.46       30.77      6.21 o 
  -9   4   3        2.80        2.24      2.94 o 
  -8   4   3       42.32       41.25      4.54 o 
  -7   4   3      137.85      133.04      5.04 o 
  -6   4   3      172.44      173.82      5.76 o 
  -5   4   3      153.67      148.76      4.94 o 
  -4   4   3       21.66       30.03      1.39 o 
  -3   4   3      425.96      429.32      7.51 o 
  -2   4   3       40.13       49.05      1.41 o 
  -1   4   3     2112.36     2177.63     18.06 o 
   0   4   3      478.61      427.03      4.66 o 
   1   4   3     2096.47     2208.29     36.24 o 
   2   4   3       44.01       57.66      2.55 o 
   3   4   3      428.99      434.06      9.96 o 
   4   4   3       25.22       39.27      2.18 o 
   5   4   3      152.19      150.66      4.66 o 
   6   4   3      174.66      176.62      5.40 o 
   7   4   3      138.05      118.32      5.78 o 
   8   4   3       43.72       48.12      4.54 o 
   9   4   3        2.79        8.54      5.88 o 
  -8   5   3       15.33       15.10      3.99 o 
  -7   5   3       43.57       52.98      4.41 o 
  -6   5   3        0.12        0.51      3.19 o 
  -5   5   3       20.53       26.06      3.10 o 
  -4   5   3      393.84      389.70      9.28 o 
  -3   5   3      215.68      209.53      4.64 o 
  -2   5   3      256.52      267.70      5.08 o 
  -1   5   3      265.31      220.80      5.32 o 
   0   5   3     1278.67     1485.31     30.85 o 
   1   5   3      249.91      204.47      7.89 o 
   2   5   3      259.79      280.00      4.37 o 
   3   5   3      221.90      207.29      4.91 o 
   4   5   3      389.06      383.05      8.15 o 
   5   5   3       19.91       29.08      2.03 o 
   6   5   3        0.09        0.70      1.43 o 
   7   5   3       43.32       47.26      4.45 o 
   8   5   3       15.43       11.76      3.20 o 
  -8   6   3       19.31       17.15      3.69 o 
  -7   6   3       59.45       54.17      4.74 o 
  -6   6   3       33.57       28.12      3.49 o 
  -5   6   3       39.65       38.63      3.61 o 
  -4   6   3       36.80       52.78      3.96 o 
  -3   6   3       44.14       43.48      2.04 o 
  -2   6   3      581.67      577.51     10.00 o 
  -1   6   3       68.28       68.89      2.35 o 
   0   6   3       92.53       94.11      2.71 o 
   1   6   3       66.46       63.18      2.28 o 
   2   6   3      574.83      574.85      8.06 o 
   3   6   3       45.85       46.75      2.25 o 
   4   6   3       38.58       46.95      2.37 o 
   5   6   3       38.69       41.43      2.36 o 
   6   6   3       33.95       31.72      3.67 o 
   7   6   3       60.85       64.45      5.09 o 
   8   6   3       19.43       17.08      5.12 o 
  -8   7   3       13.57       16.37      7.49 o 
  -7   7   3        6.88        5.69      2.84 o 
  -6   7   3       15.82       13.17      3.14 o 
  -5   7   3      135.81      147.15     16.05 o 
  -4   7   3       36.17       39.18      3.81 o 
  -3   7   3      297.59      280.50      6.31 o 
  -2   7   3        4.56        1.41      0.99 o 
  -1   7   3       37.14       33.19      2.00 o 
   0   7   3      473.32      439.04      5.82 o 
   1   7   3       37.94       41.20      2.86 o 
   2   7   3        3.94        3.18      1.29 o 
   3   7   3      298.50      280.92      7.45 o 
   4   7   3       36.45       38.04      2.35 o 
   5   7   3      134.80      142.19      4.87 o 
   6   7   3       15.76       17.70      3.26 o 
   7   7   3        6.82        5.29      3.61 o 
   8   7   3       13.49       16.66      3.66 o 
  -7   8   3        7.06        5.41      3.18 o 
  -6   8   3       21.60       16.00      3.48 o 
  -5   8   3        4.67        2.68      3.33 o 
  -4   8   3        2.21        1.58      2.24 o 
  -3   8   3      161.74      149.92      6.94 o 
  -2   8   3      378.12      393.82      7.46 o 
  -1   8   3      186.41      192.98      3.88 o 
   0   8   3        9.59        3.29      1.39 o 
   1   8   3      184.56      194.94      4.31 o 
   2   8   3      376.92      399.94      6.40 o 
   3   8   3      162.71      159.79      4.56 o 
   4   8   3        2.49        3.06      1.50 o 
   5   8   3        4.76        8.11      2.88 o 
   6   8   3       20.92       25.47      3.62 o 
   7   8   3        7.08        3.30      2.90 o 
  -6   9   3       13.17       10.74      3.46 o 
  -5   9   3       88.99       93.76      6.03 o 
  -4   9   3       26.33       27.27      3.69 o 
  -3   9   3       30.38       26.06      3.58 o 
  -2   9   3       32.58       27.41      1.88 o 
  -1   9   3       31.16       27.16      1.94 o 
   0   9   3        1.59       -0.51      1.46 o 
   1   9   3       30.48       28.58      2.13 o 
   2   9   3       32.88       28.11      2.18 o 
   3   9   3       31.77       33.38      2.34 o 
   4   9   3       26.39       29.92      2.33 o 
   5   9   3       89.26      109.37      6.19 o 
   6   9   3       13.10        7.78      3.16 o 
  -5  10   3       12.06       13.78      8.45 o 
  -4  10   3        3.38       -2.59      2.59 o 
  -3  10   3       17.36       20.66      3.46 o 
  -2  10   3        6.03        5.03      1.66 o 
  -1  10   3       22.86       15.19      2.08 o 
   0  10   3       15.89       11.38      3.12 o 
   1  10   3       22.83       20.90      3.27 o 
   2  10   3        5.79        8.53      2.18 o 
   3  10   3       17.06       25.68      2.28 o 
   4  10   3        3.20        2.01      2.68 o 
   5  10   3       12.23       12.01      3.19 o 
  -4  11   3       11.92        9.03      3.37 o 
  -3  11   3        4.86        0.57      5.68 o 
  -2  11   3        0.43       -1.93      1.93 o 
  -1  11   3       16.64       14.52      2.13 o 
   0  11   3       15.44       15.46      2.29 o 
   1  11   3       16.70       12.09      2.28 o 
   2  11   3        0.51       -1.78      1.78 o 
   3  11   3        4.92       -0.12      1.65 o 
   4  11   3       12.08        9.03      5.19 o 
  -3  12   3        5.52        5.64      3.28 o 
  -2  12   3        2.93        8.34      3.38 o 
  -1  12   3        3.71        2.33      3.08 o 
   0  12   3        4.28       -0.72      3.34 o 
   1  12   3        3.70        2.61      2.58 o 
   2  12   3        2.89        1.27      2.18 o 
   3  12   3        5.54        0.22      4.48 o 
   0   0   4      135.17      126.07      5.12 o 
   1   0   4     2477.40     2520.18     11.24 o 
   2   0   4      515.59      558.36      8.24 o 
   3   0   4      773.43      963.10     19.97 o 
   4   0   4      594.47      608.32     11.58 o 
   5   0   4      479.76      447.74      9.00 o 
   6   0   4       23.14       17.77      1.89 o 
   7   0   4      169.49      162.25      5.41 o 
   8   0   4        5.94        5.11      1.86 o 
   9   0   4        1.27        2.00      2.48 o 
  -9   1   4        5.93        6.80      4.70 o 
  -8   1   4       29.32       37.02      5.69 o 
  -7   1   4       29.54       26.90      2.51 o 
  -6   1   4      139.77      139.97      3.42 o 
  -5   1   4       29.43       29.03      1.46 o 
  -4   1   4       40.32       45.88      1.98 o 
  -3   1   4      923.41     1028.79     22.04 o 
  -2   1   4     5950.61     6790.24     94.62 o 
  -1   1   4     9515.21     9801.96     91.46 o 
   0   1   4     1154.69     1452.10     18.69 o 
   1   1   4     9467.81    10039.99    107.79 o 
   2   1   4     5949.47     6893.48     92.27 o 
   3   1   4      935.78     1050.36     18.82 o 
   4   1   4       44.91       53.53      2.39 o 
   5   1   4       29.52       30.36      1.68 o 
   6   1   4      138.85      132.69      4.51 o 
   7   1   4       30.77       32.43      2.57 o 
   8   1   4       28.74       32.80      3.84 o 
   9   1   4        6.27        2.13      3.46 o 
  -9   2   4        0.87       -0.91      2.58 o 
  -8   2   4       24.54       27.37      2.90 o 
  -7   2   4       85.62       89.27      4.06 o 
  -6   2   4      207.33      201.29      5.18 o 
  -5   2   4      421.87      446.46      8.95 o 
  -4   2   4      151.05      138.38      2.92 o 
  -3   2   4      384.72      429.72      8.09 o 
  -2   2   4     1105.99     1176.19     10.22 o 
  -1   2   4      744.78      686.52      8.60 o 
   0   2   4     4649.78     4773.79     25.87 o 
   1   2   4      753.45      721.99      9.86 o 
   2   2   4     1106.89     1177.32     16.36 o 
   3   2   4      360.44      397.72     11.37 o 
   4   2   4      147.23      153.33      5.09 o 
   5   2   4      416.65      438.95     12.53 o 
   6   2   4      209.28      206.40      7.25 o 
   7   2   4       85.58       84.30      4.03 o 
   8   2   4       24.23       25.34      3.12 o 
   9   2   4        0.97        4.92      4.17 o 
  -9   3   4       18.17       18.22      2.91 o 
  -8   3   4       20.03       22.70      2.81 o 
  -7   3   4       99.37       91.91      4.13 o 
  -6   3   4       57.22       59.19      3.23 o 
  -5   3   4       15.30       16.29      2.11 o 
  -4   3   4       39.36       40.04      1.76 o 
  -3   3   4     1827.76     1735.33     31.09 o 
  -2   3   4      708.59      685.18      6.73 o 
  -1   3   4      449.44      416.39      3.80 o 
   0   3   4      510.19      650.17      8.94 o 
   1   3   4      440.82      390.57      6.86 o 
   2   3   4      691.57      655.68     12.44 o 
   3   3   4     1816.24     1731.07     43.22 o 
   4   3   4       43.73       45.84      2.74 o 
   5   3   4       15.33       18.15      2.17 o 
   6   3   4       59.72       56.47      3.48 o 
   7   3   4       99.12       90.96      8.18 o 
   8   3   4       20.96       30.82      5.63 o 
   9   3   4       17.78       19.86      5.45 o 
  -9   4   4       14.17       14.15      3.55 o 
  -8   4   4       10.90        4.18      3.06 o 
  -7   4   4        6.73        3.29      2.06 o 
  -6   4   4       64.86       61.71      3.43 o 
  -5   4   4      159.17      174.12      5.48 o 
  -4   4   4      111.13      116.14      3.20 o 
  -3   4   4      168.22      176.70      3.29 o 
  -2   4   4      455.86      398.31      4.33 o 
  -1   4   4       95.91      110.27      2.37 o 
   0   4   4      637.78      539.18      7.25 o 
   1   4   4       91.03      104.21      2.94 o 
   2   4   4      437.63      384.93      6.42 o 
   3   4   4      173.57      188.71      5.03 o 
   4   4   4      106.13      119.14      3.91 o 
   5   4   4      160.26      170.06      5.18 o 
   6   4   4       65.13       63.38      3.22 o 
   7   4   4        6.77        6.87      4.04 o 
   8   4   4       10.83       10.69      4.83 o 
   9   4   4       14.02       15.64      3.56 o 
  -8   5   4        5.98        0.84      2.65 o 
  -7   5   4       57.80       59.94      3.72 o 
  -6   5   4       22.09       20.61      2.42 o 
  -5   5   4      333.48      307.05      8.42 o 
  -4   5   4      181.33      177.72      9.91 o 
  -3   5   4       82.67       79.78      2.04 o 
  -2   5   4      337.00      356.18      5.53 o 
  -1   5   4     1138.09     1201.35     13.27 o 
   0   5   4      298.98      258.79      6.50 o 
   1   5   4     1129.89     1188.98     15.16 o 
   2   5   4      336.65      371.17      5.22 o 
   3   5   4       87.90       82.96      3.18 o 
   4   5   4      180.05      177.70      5.25 o 
   5   5   4      329.66      310.39      9.11 o 
   6   5   4       22.77       23.24      2.22 o 
   7   5   4       57.83       58.45      4.68 o 
   8   5   4        6.18        5.47      3.33 o 
  -8   6   4       22.15       21.63     12.26 o 
  -7   6   4        6.41        3.55      2.72 o 
  -6   6   4      133.39      124.69      6.26 o 
  -5   6   4      100.29      103.35      5.48 o 
  -4   6   4      103.64      102.17      5.20 o 
  -3   6   4       89.36       96.24      2.65 o 
  -2   6   4        1.27        1.75      0.89 o 
  -1   6   4      449.15      437.05      7.29 o 
   0   6   4      312.07      320.26      4.78 o 
   1   6   4      462.40      440.62     13.36 o 
   2   6   4        1.79        1.56      1.09 o 
   3   6   4       87.95       99.33      3.20 o 
   4   6   4      102.13      104.24      3.46 o 
   5   6   4      100.32      105.56      3.61 o 
   6   6   4      134.53      125.27      4.93 o 
   7   6   4        6.41        2.94      5.68 o 
   8   6   4       22.06       19.24      3.66 o 
  -7   7   4       26.13       23.82      3.97 o 
  -6   7   4       94.18      103.63      8.49 o 
  -5   7   4      106.04      105.12      7.65 o 
  -4   7   4      111.23       99.71      5.50 o 
  -3   7   4       30.93       22.13      2.29 o 
  -2   7   4      395.16      382.90      9.31 o 
  -1   7   4      208.71      232.69      4.34 o 
   0   7   4       36.51       35.97      1.95 o 
   1   7   4      206.21      218.00      4.46 o 
   2   7   4      390.97      374.24      5.90 o 
   3   7   4       31.46       21.06      1.84 o 
   4   7   4      107.58      104.64      3.66 o 
   5   7   4      106.16       98.81      4.94 o 
   6   7   4       94.08       96.43      5.79 o 
   7   7   4       26.29       27.37      4.01 o 
  -7   8   4       35.71       39.55      4.70 o 
  -6   8   4       21.90       20.69      4.12 o 
  -5   8   4       14.57        7.76      2.96 o 
  -4   8   4       80.58       69.81      4.96 o 
  -3   8   4      128.39      110.29      4.65 o 
  -2   8   4       54.78       56.22      2.38 o 
  -1   8   4      293.26      266.40      6.10 o 
   0   8   4       34.57       27.62      2.07 o 
   1   8   4      290.04      264.13      5.06 o 
   2   8   4       54.98       59.14      2.81 o 
   3   8   4      127.26      112.07      3.73 o 
   4   8   4       78.96       74.19      3.22 o 
   5   8   4       14.90       18.01      4.49 o 
   6   8   4       22.12       23.27      3.99 o 
   7   8   4       35.86       51.16      5.76 o 
  -6   9   4       11.71       16.88      3.44 o 
  -5   9   4       25.36       38.91      5.25 o 
  -4   9   4       25.50       29.78      4.70 o 
  -3   9   4       40.11       35.05      3.05 o 
  -2   9   4        8.15       11.57      1.82 o 
  -1   9   4       42.20       36.24      2.64 o 
   0   9   4       55.65       52.69      3.72 o 
   1   9   4       42.77       40.79      2.63 o 
   2   9   4        8.14       15.12      2.19 o 
   3   9   4       39.68       40.90      2.54 o 
   4   9   4       25.52       34.18      2.48 o 
   5   9   4       25.13       28.66      5.79 o 
   6   9   4       11.71       14.58      3.42 o 
  -5  10   4       14.23       14.30      3.57 o 
  -4  10   4        3.93        0.87      2.87 o 
  -3  10   4        2.97        1.31      2.74 o 
  -2  10   4       30.25       28.98      2.97 o 
  -1  10   4       39.09       42.16      2.70 o 
   0  10   4        8.51        6.40      2.19 o 
   1  10   4       39.39       46.14      3.25 o 
   2  10   4       30.66       29.77      2.45 o 
   3  10   4        2.82       -1.56      1.56 o 
   4  10   4        3.85        7.41      2.91 o 
   5  10   4       14.11       32.32      4.25 o 
  -4  11   4       17.56       26.37      4.14 o 
  -3  11   4        0.24       -2.48      3.59 o 
  -2  11   4        6.64        6.87      2.26 o 
  -1  11   4        9.72        9.59      3.00 o 
   0  11   4        0.14        1.82      3.47 o 
   1  11   4        9.78       13.12      4.21 o 
   2  11   4        6.46        7.11      2.07 o 
   3  11   4        0.26        3.57      2.01 o 
   4  11   4       17.75       25.85      3.84 o 
  -3  12   4        2.52        2.99      3.23 o 
  -2  12   4        7.81        9.34      2.73 o 
  -1  12   4        3.09        9.39      5.37 o 
   0  12   4        3.47        1.51      3.44 o 
   1  12   4        3.27        2.68      2.31 o 
   2  12   4        7.91        4.10      3.63 o 
   3  12   4        2.49       -2.44      4.04 o 
   1   0   5      347.02      462.90      5.68 o 
   2   0   5        7.90        5.37      1.44 o 
   3   0   5     3939.82     4100.68     72.36 o 
   4   0   5     6278.86     6418.06    112.85 o 
   5   0   5      108.84      122.13      3.34 o 
   6   0   5      103.52      103.79      5.12 o 
   7   0   5       23.87       25.72      2.41 o 
   8   0   5        0.05       -1.08      1.66 o 
   9   0   5       11.18       11.51      2.87 o 
  -9   1   5       35.58       32.25      3.97 o 
  -8   1   5       23.27       27.42      2.76 o 
  -7   1   5      346.36      327.26      9.04 o 
  -6   1   5       10.23        9.19      1.38 o 
  -5   1   5       66.45       57.50      2.49 o 
  -4   1   5     1816.57     1889.18     34.32 o 
  -3   1   5     1207.58     1196.10     22.10 o 
  -2   1   5     3781.79     4017.16     17.17 o 
  -1   1   5      212.56      165.05      2.32 o 
   0   1   5       51.15       51.25      2.04 o 
   1   1   5      203.85      162.53      3.11 o 
   2   1   5     3764.89     4100.28    102.43 o 
   3   1   5     1206.46     1242.47     21.99 o 
   4   1   5     1833.91     1921.69     34.17 o 
   5   1   5       65.32       53.30      2.07 o 
   6   1   5       10.83       12.61      2.29 o 
   7   1   5      347.09      337.84      8.86 o 
   8   1   5       23.23       28.85      3.94 o 
   9   1   5       35.27       34.32      5.37 o 
  -9   2   5       22.41       26.61      3.09 o 
  -8   2   5        6.51        1.29      1.89 o 
  -7   2   5       18.61       16.87      2.81 o 
  -6   2   5      142.96      142.58      4.15 o 
  -5   2   5      337.89      337.86      7.10 o 
  -4   2   5      312.23      364.84      7.27 o 
  -3   2   5     2401.45     2414.66     42.92 o 
  -2   2   5      189.74      174.43      3.31 o 
  -1   2   5      446.85      394.73      7.78 o 
   0   2   5     1585.15     1547.17     60.09 o 
   1   2   5      439.97      408.14      3.55 o 
   2   2   5      186.44      172.98      3.70 o 
   3   2   5     2364.53     2401.68     52.50 o 
   4   2   5      309.44      360.35      8.58 o 
   5   2   5      345.33      342.33      8.41 o 
   6   2   5      143.77      141.56      8.31 o 
   7   2   5       16.95       22.16      2.21 o 
   8   2   5        6.58        6.07      3.41 o 
  -9   3   5       20.37       23.48      3.16 o 
  -8   3   5       34.81       38.51      3.50 o 
  -7   3   5       20.61       19.62      2.05 o 
  -6   3   5       44.81       48.06      2.92 o 
  -5   3   5       99.22       92.56      4.63 o 
  -4   3   5      126.83      129.03      3.26 o 
  -3   3   5      403.62      391.26      7.92 o 
  -2   3   5     2141.68     2266.03     38.72 o 
  -1   3   5     1612.19     1696.69     22.85 o 
   0   3   5     1213.91     1292.25     20.19 o 
   1   3   5     1643.32     1723.90     21.84 o 
   2   3   5     2088.23     2256.61     29.38 o 
   3   3   5      396.22      382.82     10.90 o 
   4   3   5      122.80      130.68      4.86 o 
   5   3   5      100.52       94.61      4.23 o 
   6   3   5       45.61       48.02      3.34 o 
   7   3   5       20.17       19.07      2.66 o 
   8   3   5       34.77       36.67      4.83 o 
   9   3   5       20.49       18.27      5.45 o 
  -8   4   5       37.25       45.26      3.63 o 
  -7   4   5       34.36       39.03      3.10 o 
  -6   4   5       10.92        8.57      1.90 o 
  -5   4   5       26.82       26.38      2.32 o 
  -4   4   5       16.35       16.63      1.85 o 
  -3   4   5      114.16      119.42      3.27 o 
  -2   4   5       30.48       37.34      1.79 o 
  -1   4   5       98.91      113.49      3.15 o 
   0   4   5     1547.48     1640.73     11.16 o 
   1   4   5      104.08      121.01      3.18 o 
   2   4   5       29.49       38.10      2.00 o 
   3   4   5      110.39      125.36      5.88 o 
   4   4   5       18.13       23.50      2.20 o 
   5   4   5       25.95       27.06      2.51 o 
   6   4   5       11.88        9.26      1.75 o 
   7   4   5       35.20       43.74      6.03 o 
   8   4   5       38.27       40.53      6.43 o 
  -8   5   5       16.68        7.17      3.08 o 
  -7   5   5       85.76       88.46      4.31 o 
  -6   5   5       15.99       12.70      2.11 o 
  -5   5   5       57.11       52.67      3.16 o 
  -4   5   5       39.25       38.86      4.72 o 
  -3   5   5      208.45      202.19      3.76 o 
  -2   5   5       30.28       35.20      1.34 o 
  -1   5   5      783.79      697.37     12.30 o 
   0   5   5       47.40       59.85      2.62 o 
   1   5   5      784.57      720.69     13.75 o 
   2   5   5       30.15       37.86      2.15 o 
   3   5   5      198.93      206.55      7.35 o 
   4   5   5       39.03       44.26      2.58 o 
   5   5   5       55.92       55.39      2.98 o 
   6   5   5       15.98       13.16      1.92 o 
   7   5   5       85.98       84.95      5.10 o 
   8   5   5       16.62       14.08      3.21 o 
  -8   6   5       10.95        8.40      3.26 o 
  -7   6   5       17.14       23.16      6.21 o 
  -6   6   5       88.48       85.85      5.27 o 
  -5   6   5      223.74      221.10      8.70 o 
  -4   6   5        1.95        5.44      2.18 o 
  -3   6   5      137.11      137.57      4.75 o 
  -2   6   5       42.79       39.14      1.84 o 
  -1   6   5       39.95       34.23      2.28 o 
   0   6   5      187.52      173.36      3.50 o 
   1   6   5       39.32       36.97      1.92 o 
   2   6   5       44.90       47.38      2.12 o 
   3   6   5      136.32      142.28      4.02 o 
   4   6   5        2.16        5.09      1.43 o 
   5   6   5      229.53      233.85      5.86 o 
   6   6   5       90.16       91.27      4.21 o 
   7   6   5       16.29       14.46      3.15 o 
   8   6   5       10.79       10.58      3.57 o 
  -7   7   5       50.68       51.31      4.96 o 
  -6   7   5       36.77       32.52      3.92 o 
  -5   7   5       51.02       54.23      6.34 o 
  -4   7   5      194.96      197.11      7.96 o 
  -3   7   5        6.04        4.01      1.72 o 
  -2   7   5        8.39        6.79      1.33 o 
  -1   7   5        5.90        6.78      1.62 o 
   0   7   5      139.70      106.71      3.30 o 
   1   7   5        6.21        8.01      1.73 o 
   2   7   5        9.18        7.36      1.36 o 
   3   7   5        6.11        5.52      1.39 o 
   4   7   5      190.92      198.67      7.27 o 
   5   7   5       50.47       55.18      2.93 o 
   6   7   5       36.64       33.03      3.23 o 
   7   7   5       50.63       53.30      4.99 o 
  -7   8   5        3.68       -1.24      2.68 o 
  -6   8   5        9.82        4.59      6.05 o 
  -5   8   5        3.81        4.28      2.90 o 
  -4   8   5       70.25       76.20      5.05 o 
  -3   8   5       53.05       67.43      3.81 o 
  -2   8   5      151.84      162.94      3.93 o 
  -1   8   5      166.90      182.60      4.22 o 
   0   8   5       56.87       69.35      2.83 o 
   1   8   5      169.62      185.85      4.29 o 
   2   8   5      149.60      165.33      4.10 o 
   3   8   5       53.20       63.19      2.96 o 
   4   8   5       69.25       76.63      3.24 o 
   5   8   5        3.66        1.50      1.51 o 
   6   8   5       10.36        6.12      2.84 o 
   7   8   5        3.61       -2.20      2.74 o 
  -6   9   5        0.22        1.74      5.10 o 
  -5   9   5        0.45       -1.81      2.55 o 
  -4   9   5        5.73       10.07      2.95 o 
  -3   9   5        9.20       10.66      5.04 o 
  -2   9   5       85.41       70.85      3.96 o 
  -1   9   5        0.37       -1.25      1.72 o 
   0   9   5       33.77       29.23      3.61 o 
   1   9   5        0.64        0.36      1.62 o 
   2   9   5       85.97       72.81      3.21 o 
   3   9   5        8.51        9.77      1.77 o 
   4   9   5        5.55        7.41      1.67 o 
   5   9   5        0.50       -0.67      4.12 o 
   6   9   5        0.22       -2.58      2.58 o 
  -5  10   5        2.01       -0.63      2.95 o 
  -4  10   5       28.73       29.26      6.72 o 
  -3  10   5       17.28       17.18      2.66 o 
  -2  10   5       11.21        5.59      2.18 o 
  -1  10   5       13.99       11.25      2.26 o 
   0  10   5       53.99       48.90      4.67 o 
   1  10   5       14.09       14.31      2.70 o 
   2  10   5       11.22        5.12      1.99 o 
   3  10   5       17.50       12.30      2.00 o 
   4  10   5       28.82       23.75      2.41 o 
   5  10   5        1.94        1.04      5.59 o 
  -4  11   5        4.00        4.76      3.09 o 
  -3  11   5        7.80        5.40      3.18 o 
  -2  11   5        3.99        5.53      2.31 o 
  -1  11   5        2.87        0.98      1.89 o 
   0  11   5        0.04        2.58      3.39 o 
   1  11   5        2.92        1.82      3.99 o 
   2  11   5        4.12        5.05      2.16 o 
   3  11   5        7.81       11.62      3.19 o 
   4  11   5        3.86        4.93      3.09 o 
  -2  12   5        4.81        5.14      2.51 o 
  -1  12   5        4.93        3.53      2.96 o 
   0  12   5        3.98        0.27      3.02 o 
   1  12   5        5.02        2.27      2.16 o 
   2  12   5        4.85        4.56      2.29 o 
   0   0   6    16005.88    16547.86    143.80 o 
   1   0   6      745.14      697.09      7.11 o 
   2   0   6     2415.03     2368.01     21.41 o 
   3   0   6     1652.38     1559.41     32.51 o 
   4   0   6     1194.53     1349.70     24.60 o 
   5   0   6      260.90      218.25      5.04 o 
   6   0   6        6.96        6.58      1.63 o 
   7   0   6      320.25      298.62      8.32 o 
   8   0   6       13.90       15.46      2.69 o 
   9   0   6       23.31       21.45      3.52 o 
  -9   1   6       18.53       22.29      2.90 o 
  -8   1   6       32.40       37.70      3.22 o 
  -7   1   6        1.48        2.68      2.43 o 
  -6   1   6      313.02      291.93      8.03 o 
  -5   1   6      123.21      123.62      3.52 o 
  -4   1   6      348.03      374.52      7.97 o 
  -3   1   6       94.08       90.15      2.77 o 
  -2   1   6     1165.98     1082.12      7.40 o 
  -1   1   6     1417.28     1501.12     19.90 o 
   0   1   6      540.91      431.07      4.29 o 
   1   1   6     1439.25     1460.27     12.13 o 
   2   1   6     1172.90     1124.55     14.67 o 
   3   1   6       86.71       81.77      2.89 o 
   4   1   6      360.73      375.84      7.49 o 
   5   1   6      130.75      127.66      4.23 o 
   6   1   6      311.74      295.35     11.34 o 
   7   1   6        1.45        2.17      1.70 o 
   8   1   6       33.56       38.26      3.04 o 
   9   1   6       18.38       20.66      4.70 o 
  -9   2   6        4.78        2.58      2.30 o 
  -8   2   6       13.89       11.98      2.33 o 
  -7   2   6       47.21       52.70      3.44 o 
  -6   2   6      328.54      312.10      7.20 o 
  -5   2   6      128.67      131.63      3.74 o 
  -4   2   6      885.85      906.35     16.79 o 
  -3   2   6      672.46      682.80     12.64 o 
  -2   2   6      485.88      451.04     11.37 o 
  -1   2   6      904.30      901.14     13.89 o 
   0   2   6      231.53      225.39      6.27 o 
   1   2   6      893.59      879.95     33.50 o 
   2   2   6      476.49      431.65     17.06 o 
   3   2   6      660.44      646.51     14.54 o 
   4   2   6      891.37      908.56     21.72 o 
   5   2   6      124.34      129.89      4.23 o 
   6   2   6      324.98      318.35      8.23 o 
   7   2   6       47.51       52.31      3.16 o 
   8   2   6       14.11       15.39      3.99 o 
  -9   3   6       39.03       42.60      4.10 o 
  -8   3   6       11.85       10.84      3.64 o 
  -7   3   6       77.76       75.96      4.62 o 
  -6   3   6      134.26      120.68      4.58 o 
  -5   3   6      109.86      104.52      3.91 o 
  -4   3   6      246.70      267.40      7.21 o 
  -3   3   6      198.52      196.94      4.58 o 
  -2   3   6      320.59      391.63      6.66 o 
  -1   3   6     1972.97     1880.48     26.40 o 
   0   3   6       49.91       53.36      4.95 o 
   1   3   6     1963.89     1767.29     11.18 o 
   2   3   6      332.64      425.38     20.18 o 
   3   3   6      192.30      195.17      5.02 o 
   4   3   6      253.28      260.72      6.64 o 
   5   3   6      110.26       99.36      3.61 o 
   6   3   6      139.38      133.96      5.47 o 
   7   3   6       76.45       73.19      4.37 o 
   8   3   6       11.82       16.67      3.90 o 
   9   3   6       39.53       58.88      7.58 o 
  -8   4   6        4.23        3.44      2.23 o 
  -7   4   6       34.00       31.06      2.85 o 
  -6   4   6       23.23       21.72      3.44 o 
  -5   4   6      216.01      205.38      6.31 o 
  -4   4   6      160.77      151.33      4.91 o 
  -3   4   6      129.43      125.85      3.51 o 
  -2   4   6      144.38      129.10      2.16 o 
  -1   4   6     1574.90     1589.64     20.09 o 
   0   4   6     1149.11      985.61     18.80 o 
   1   4   6     1584.86     1549.24     50.53 o 
   2   4   6      145.85      124.70      4.08 o 
   3   4   6      125.04      129.87      4.89 o 
   4   4   6      160.21      161.18      5.75 o 
   5   4   6      219.44      214.01      7.24 o 
   6   4   6       23.00       26.12      2.75 o 
   7   4   6       33.95       35.71      2.97 o 
   8   4   6        4.26        4.39      4.57 o 
  -8   5   6        2.97        1.32      3.66 o 
  -7   5   6        7.78        7.45      2.09 o 
  -6   5   6        0.01       -0.02      2.16 o 
  -5   5   6       80.81       84.06      4.42 o 
  -4   5   6      115.57      102.75      4.05 o 
  -3   5   6      503.69      488.85     11.61 o 
  -2   5   6      354.54      375.49      6.54 o 
  -1   5   6       38.24       39.69      2.02 o 
   0   5   6      168.17      200.52      5.43 o 
   1   5   6       38.86       42.69      2.19 o 
   2   5   6      349.91      376.61      6.85 o 
   3   5   6      500.36      482.72     11.44 o 
   4   5   6      117.09      111.24      3.97 o 
   5   5   6       85.11       84.46      3.64 o 
   6   5   6        0.03       -0.75      1.42 o 
   7   5   6        7.06        9.39      2.49 o 
   8   5   6        3.02        0.89      3.72 o 
  -8   6   6       11.09       14.10      5.19 o 
  -7   6   6       20.80       20.03      3.52 o 
  -6   6   6       12.77       14.81      2.42 o 
  -5   6   6       29.44       25.98      2.72 o 
  -4   6   6      369.13      359.92      9.63 o 
  -3   6   6      423.07      409.09      9.04 o 
  -2   6   6       51.20       56.23      2.25 o 
  -1   6   6      643.18      621.35      7.24 o 
   0   6   6       61.79       66.01      2.24 o 
   1   6   6      635.51      632.79     11.68 o 
   2   6   6       54.23       60.64      2.49 o 
   3   6   6      424.65      441.73     10.50 o 
   4   6   6      372.96      371.13      9.37 o 
   5   6   6       30.33       31.54      2.61 o 
   6   6   6       12.36       10.38      2.06 o 
   7   6   6       20.79       11.76      3.13 o 
   8   6   6       11.36        8.98      3.06 o 
  -7   7   6       30.57       30.65     10.71 o 
  -6   7   6       31.65       42.23      4.29 o 
  -5   7   6      186.06      173.42      7.65 o 
  -4   7   6       66.63       67.83      4.57 o 
  -3   7   6       52.40       50.26      3.19 o 
  -2   7   6       25.73       22.30      1.75 o 
  -1   7   6      109.12      110.53      4.72 o 
   0   7   6      133.32      131.77      3.27 o 
   1   7   6      111.97      109.68      3.77 o 
   2   7   6       24.83       22.24      1.82 o 
   3   7   6       51.23       48.50      2.56 o 
   4   7   6       66.65       63.02      3.03 o 
   5   7   6      186.50      181.04      5.18 o 
   6   7   6       31.31       33.15      3.08 o 
   7   7   6       30.42       33.52      4.30 o 
  -7   8   6       38.62       43.01      7.69 o 
  -6   8   6        4.21       -0.62      2.56 o 
  -5   8   6       14.69       21.39      3.38 o 
  -4   8   6       17.06       12.00      2.91 o 
  -3   8   6       32.68       33.85      5.62 o 
  -2   8   6       31.66       24.73      2.02 o 
  -1   8   6       25.41       32.57      2.98 o 
   0   8   6      591.38      557.09     10.08 o 
   1   8   6       27.15       30.84      2.12 o 
   2   8   6       29.89       26.07      2.13 o 
   3   8   6       31.46       28.21      2.23 o 
   4   8   6       16.97       15.48      1.90 o 
   5   8   6       14.96       10.54      1.90 o 
   6   8   6        4.09        0.33      2.57 o 
   7   8   6       38.34       46.90      4.80 o 
  -6   9   6        6.63       -0.18      2.90 o 
  -5   9   6        5.70        5.85      2.92 o 
  -4   9   6       12.99        8.06      4.21 o 
  -3   9   6       29.90       30.33      2.97 o 
  -2   9   6       11.53        9.57      2.38 o 
  -1   9   6      265.92      239.69     10.06 o 
   0   9   6        2.73        2.01      2.85 o 
   1   9   6      265.60      244.87      7.58 o 
   2   9   6       11.11        7.81      1.66 o 
   3   9   6       30.79       31.45      2.37 o 
   4   9   6       12.88       11.39      4.56 o 
   5   9   6        5.52        0.38      1.92 o 
   6   9   6        6.61        3.46      2.76 o 
  -5  10   6        3.96        4.37      5.08 o 
  -4  10   6       16.49       17.27      5.10 o 
  -3  10   6        3.56        0.04      1.98 o 
  -2  10   6       23.20       26.06      3.00 o 
  -1  10   6       29.72       34.18      5.21 o 
   0  10   6       21.96       16.79      2.37 o 
   1  10   6       29.36       34.88      3.64 o 
   2  10   6       23.99       30.06      4.50 o 
   3  10   6        3.41        3.51      1.74 o 
   4  10   6       16.20       15.44      3.39 o 
   5  10   6        4.01        3.93      3.01 o 
  -4  11   6        9.28        6.17      3.32 o 
  -3  11   6       21.39       24.18      5.06 o 
  -2  11   6        2.57        1.57      2.04 o 
  -1  11   6       10.22        9.81      3.90 o 
   0  11   6       15.50        4.68      4.92 o 
   1  11   6       10.39       13.51      2.39 o 
   2  11   6        2.60        1.73      2.05 o 
   3  11   6       21.27       19.75      2.64 o 
   4  11   6        9.50        0.22      3.99 o 
  -2  12   6       11.59       17.36      3.03 o 
  -1  12   6        0.88       -4.94      5.72 o 
   0  12   6        3.12        1.70      3.08 o 
   1  12   6        0.90        0.06      2.35 o 
   2  12   6       11.61       23.20      3.14 o 
   1   0   7     4885.59     4678.16     58.01 o 
   2   0   7     1356.30     1331.33     23.42 o 
   3   0   7      290.59      395.07      7.80 o 
   4   0   7      453.70      422.87      8.45 o 
   5   0   7     1940.52     1843.89     39.04 o 
   6   0   7      210.69      202.39      6.17 o 
   7   0   7       20.91       25.04      2.51 o 
   8   0   7        3.92        3.04      2.07 o 
   9   0   7        5.25       16.41      4.12 o 
  -9   1   7       13.34       14.61      2.69 o 
  -8   1   7       59.67       61.17      5.56 o 
  -7   1   7       59.79       62.62      3.66 o 
  -6   1   7      504.90      462.96     11.56 o 
  -5   1   7      559.82      541.18     10.93 o 
  -4   1   7     1950.55     2106.99     37.94 o 
  -3   1   7     1827.57     2058.52     34.97 o 
  -2   1   7      848.45      813.02      8.94 o 
  -1   1   7      974.82      922.45     20.98 o 
   0   1   7     1994.95     2070.15     35.20 o 
   1   1   7      943.37      922.62     10.23 o 
   2   1   7      871.51      818.40     18.37 o 
   3   1   7     1862.23     2126.89     37.30 o 
   4   1   7     1925.44     2108.54     37.77 o 
   5   1   7      565.94      556.95     26.72 o 
   6   1   7      502.84      467.58     20.27 o 
   7   1   7       59.01       62.22      3.46 o 
   8   1   7       59.81       60.18      4.55 o 
   9   1   7       13.61       11.71      4.26 o 
  -9   2   7       14.02       19.37      2.88 o 
  -8   2   7       31.07       26.96      2.97 o 
  -7   2   7      296.06      306.49     13.56 o 
  -6   2   7        8.51        8.39      1.80 o 
  -5   2   7      170.19      164.10      4.33 o 
  -4   2   7     1005.25     1006.32     22.33 o 
  -3   2   7      522.84      556.77      9.66 o 
  -2   2   7      133.91      152.55      2.85 o 
  -1   2   7      648.69      666.07      9.47 o 
   0   2   7      255.28      199.19      8.04 o 
   1   2   7      652.99      664.14      9.23 o 
   2   2   7      127.94      140.80      2.42 o 
   3   2   7      527.14      570.60     14.44 o 
   4   2   7     1005.06     1035.23     21.96 o 
   5   2   7      163.20      158.67      4.91 o 
   6   2   7        8.68       11.13      1.80 o 
   7   2   7      293.82      313.11     10.35 o 
   8   2   7       30.88       27.97      3.37 o 
   9   2   7       14.54       15.65      4.43 o 
  -9   3   7       23.58       31.16      3.76 o 
  -8   3   7       22.70       21.28      4.10 o 
  -7   3   7       37.43       38.40      3.22 o 
  -6   3   7      360.05      353.74      8.05 o 
  -5   3   7       57.57       60.34      3.03 o 
  -4   3   7      197.84      199.89     10.11 o 
  -3   3   7      575.48      509.07     10.10 o 
  -2   3   7       10.09        7.40      0.82 o 
  -1   3   7      803.44      863.97      7.43 o 
   0   3   7     1632.41     1466.44     10.20 o 
   1   3   7      783.50      830.94     14.65 o 
   2   3   7        9.34        6.02      1.46 o 
   3   3   7      577.69      516.11     11.48 o 
   4   3   7      206.21      200.27      5.42 o 
   5   3   7       56.38       52.03      2.70 o 
   6   3   7      357.74      349.82     11.77 o 
   7   3   7       37.42       42.61      3.61 o 
   8   3   7       22.33       24.79      4.57 o 
  -8   4   7       81.39       81.31      5.57 o 
  -7   4   7       79.91       73.80      4.60 o 
  -6   4   7       19.63       21.04      2.36 o 
  -5   4   7        2.08        1.79      1.39 o 
  -4   4   7       72.36       81.32      2.91 o 
  -3   4   7       68.51       66.46      2.56 o 
  -2   4   7      683.78      646.74     10.77 o 
  -1   4   7      147.26      166.53      3.57 o 
   0   4   7       81.58      105.94      2.42 o 
   1   4   7      143.47      155.51      5.16 o 
   2   4   7      682.82      617.76     24.52 o 
   3   4   7       69.50       70.34      3.62 o 
   4   4   7       72.41       85.17      4.28 o 
   5   4   7        2.11        1.99      1.67 o 
   6   4   7       21.54       25.07      2.86 o 
   7   4   7       78.85       75.69      4.50 o 
   8   4   7       80.47       78.62      5.24 o 
  -8   5   7        0.30       -2.25      2.25 o 
  -7   5   7        5.93        4.62      1.96 o 
  -6   5   7       32.25       31.41      2.84 o 
  -5   5   7       91.00       84.11      8.50 o 
  -4   5   7      218.07      207.30      6.81 o 
  -3   5   7      192.48      183.68      4.72 o 
  -2   5   7      253.54      231.19      3.20 o 
  -1   5   7     1172.54     1101.07     25.59 o 
   0   5   7       14.33       10.20      1.06 o 
   1   5   7     1160.42     1073.06     37.42 o 
   2   5   7      249.52      234.16      7.11 o 
   3   5   7      185.74      178.03      5.85 o 
   4   5   7      222.14      216.13      6.18 o 
   5   5   7       88.91       84.42      3.73 o 
   6   5   7       31.43       38.88      2.88 o 
   7   5   7        5.74        3.86      2.30 o 
   8   5   7        0.28       -2.75      3.72 o 
  -8   6   7       15.42       15.16      5.50 o 
  -7   6   7       15.58       13.42      2.61 o 
  -6   6   7       13.95        8.48      2.09 o 
  -5   6   7       68.32       67.80      3.80 o 
  -4   6   7      173.42      179.34      5.10 o 
  -3   6   7       17.39       13.88      1.68 o 
  -2   6   7      624.43      621.38     14.94 o 
  -1   6   7       25.65       24.58      1.72 o 
   0   6   7      356.46      408.84     13.96 o 
   1   6   7       26.31       29.84      1.81 o 
   2   6   7      631.54      652.14     25.05 o 
   3   6   7       16.05       16.16      1.88 o 
   4   6   7      177.49      185.18      5.77 o 
   5   6   7       66.05       68.68      3.57 o 
   6   6   7       13.35        7.97      1.94 o 
   7   6   7       16.23       15.72      3.15 o 
   8   6   7       15.75       26.11      4.03 o 
  -7   7   7       53.38       62.38      5.35 o 
  -6   7   7       10.45       14.47      3.16 o 
  -5   7   7        4.67        3.03      2.46 o 
  -4   7   7      185.93      197.08      6.40 o 
  -3   7   7      405.58      401.46     11.52 o 
  -2   7   7       95.35       87.55      3.48 o 
  -1   7   7       21.12       16.80      1.92 o 
   0   7   7      129.69      119.26      6.07 o 
   1   7   7       20.97       18.84      1.88 o 
   2   7   7       93.60       85.91      2.98 o 
   3   7   7      402.36      414.88      8.96 o 
   4   7   7      185.61      189.03      5.29 o 
   5   7   7        5.00        5.58      1.62 o 
   6   7   7       10.32       11.63      3.40 o 
   7   7   7       53.18       55.94      5.37 o 
  -7   8   7        2.11        0.10      3.55 o 
  -6   8   7        3.09        1.55      2.70 o 
  -5   8   7        0.88       -2.14      2.40 o 
  -4   8   7        7.40        7.51      2.23 o 
  -3   8   7      139.51      135.93      5.30 o 
  -2   8   7       86.55       87.73      4.17 o 
  -1   8   7      151.61      153.32      4.66 o 
   0   8   7      119.58      134.96      7.61 o 
   1   8   7      151.21      150.15      5.84 o 
   2   8   7       86.14       90.85      3.41 o 
   3   8   7      141.92      150.43      5.64 o 
   4   8   7        7.86        5.02      1.60 o 
   5   8   7        0.77       -1.94      1.94 o 
   6   8   7        2.88        0.92      2.02 o 
   7   8   7        2.12        1.38      2.93 o 
  -6   9   7        1.53       -1.90      2.61 o 
  -5   9   7       13.26       14.34      3.44 o 
  -4   9   7       23.99       30.09      3.86 o 
  -3   9   7       10.72        8.96      2.33 o 
  -2   9   7       59.48       68.34      4.04 o 
  -1   9   7       48.18       59.17      3.29 o 
   0   9   7      108.91      108.77      4.29 o 
   1   9   7       50.53       65.38      3.82 o 
   2   9   7       59.01       65.12      3.64 o 
   3   9   7       10.26        8.85      1.73 o 
   4   9   7       24.03       25.97      2.35 o 
   5   9   7       13.25       13.54      2.10 o 
   6   9   7        1.48       -2.37      2.37 o 
  -5  10   7        1.89        3.42      4.08 o 
  -4  10   7       12.19        8.71      8.54 o 
  -3  10   7        2.20       -1.88      1.88 o 
  -2  10   7       85.12       85.92      4.43 o 
  -1  10   7       16.84       11.75      3.20 o 
   0  10   7        0.71        1.08      1.82 o 
   1  10   7       17.15       12.81      2.34 o 
   2  10   7       85.52       88.60      4.23 o 
   3  10   7        2.30        1.62      1.98 o 
   4  10   7       11.82        8.37      3.38 o 
   5  10   7        1.96        1.21      2.79 o 
  -4  11   7        0.64        0.49      5.17 o 
  -3  11   7        4.33        8.15      2.52 o 
  -2  11   7        1.11        1.68      2.13 o 
  -1  11   7        9.98       14.64      3.15 o 
   0  11   7        0.97       -2.00      2.00 o 
   1  11   7        9.83       13.80      2.94 o 
   2  11   7        1.16        2.38      2.06 o 
   3  11   7        4.42        1.69      2.17 o 
   4  11   7        0.69       -1.65      2.16 o 
  -2  12   7       15.75       13.94      4.10 o 
  -1  12   7        0.91       -5.74      6.12 o 
   0  12   7        0.01       -0.41      6.16 o 
   1  12   7        0.95        1.02      2.34 o 
   2  12   7       15.81       13.62      2.79 o 
   0   0   8     3688.74     3761.33     92.47 o 
   1   0   8      514.55      544.49      6.65 o 
   2   0   8        1.55        6.97      0.76 o 
   3   0   8     1227.04     1182.01     24.77 o 
   4   0   8       33.47       32.56      2.02 o 
   5   0   8      433.48      405.41     16.61 o 
   6   0   8       41.93       46.10      2.99 o 
   7   0   8      154.60      162.76      5.69 o 
   8   0   8        1.10       -0.57      2.31 o 
   9   0   8        3.84        3.48      3.50 o 
  -9   1   8       26.83       24.03      3.09 o 
  -8   1   8       24.37       28.77      2.94 o 
  -7   1   8      183.42      175.05      6.11 o 
  -6   1   8      797.57      770.53     18.08 o 
  -5   1   8       98.23       98.12      3.16 o 
  -4   1   8     1151.66     1096.72     24.20 o 
  -3   1   8       16.34       12.76      0.97 o 
  -2   1   8      359.55      300.46      5.45 o 
  -1   1   8     3750.29     3844.09     30.56 o 
   0   1   8      845.34      785.49     10.50 o 
   1   1   8     3757.66     3892.39     32.96 o 
   2   1   8      362.42      300.43      4.05 o 
   3   1   8       17.30       12.39      1.38 o 
   4   1   8     1147.59     1179.45     40.86 o 
   5   1   8      102.15      105.37      3.89 o 
   6   1   8      805.24      800.73     21.32 o 
   7   1   8      183.02      184.89      5.95 o 
   8   1   8       24.04       27.67      3.40 o 
   9   1   8       27.35       23.01      5.05 o 
  -9   2   8        0.10       -2.07      2.07 o 
  -8   2   8      103.18      108.17      4.93 o 
  -7   2   8        4.11        3.33      1.86 o 
  -6   2   8      250.18      227.29      6.91 o 
  -5   2   8      167.72      170.02      4.51 o 
  -4   2   8      285.65      280.13      6.22 o 
  -3   2   8       89.82       91.73      4.12 o 
  -2   2   8      614.28      683.29      7.09 o 
  -1   2   8     3038.33     3086.27     20.11 o 
   0   2   8      451.56      381.54     10.52 o 
   1   2   8     2987.61     2920.07     70.21 o 
   2   2   8      613.91      687.91      7.95 o 
   3   2   8       91.66       93.40      3.03 o 
   4   2   8      278.76      276.11      7.07 o 
   5   2   8      169.20      172.03      5.19 o 
   6   2   8      252.50      230.85      8.65 o 
   7   2   8        4.06        6.08      2.29 o 
   8   2   8      101.96      104.07      5.66 o 
   9   2   8        0.12       -1.24      3.50 o 
  -8   3   8       58.75       63.52      4.29 o 
  -7   3   8      150.78      135.94      5.37 o 
  -6   3   8       23.63       24.86      2.07 o 
  -5   3   8      259.51      252.69      6.10 o 
  -4   3   8      367.71      367.30      7.86 o 
  -3   3   8      316.91      286.41      6.27 o 
  -2   3   8       52.25       52.23      2.02 o 
  -1   3   8      653.96      632.29     12.67 o 
   0   3   8      654.75      759.67     10.96 o 
   1   3   8      657.92      636.29     13.84 o 
   2   3   8       54.29       48.91      1.77 o 
   3   3   8      319.25      291.90      7.01 o 
   4   3   8      376.37      378.96      8.98 o 
   5   3   8      260.75      257.92     12.55 o 
   6   3   8       23.36       23.15      2.88 o 
   7   3   8      151.43      149.87      6.36 o 
   8   3   8       59.73       69.13      6.83 o 
  -8   4   8        2.93        0.18      2.31 o 
  -7   4   8        5.61        0.54      2.88 o 
  -6   4   8      251.00      244.34      7.34 o 
  -5   4   8       63.21       61.33      3.18 o 
  -4   4   8      395.05      376.84     11.12 o 
  -3   4   8      848.81      804.40     15.57 o 
  -2   4   8      575.23      553.12      5.04 o 
  -1   4   8      164.70      170.41      3.79 o 
   0   4   8       99.18       78.79      2.13 o 
   1   4   8      161.10      175.51      3.79 o 
   2   4   8      571.95      559.74     20.24 o 
   3   4   8      857.89      828.01     21.73 o 
   4   4   8      399.29      385.32     11.40 o 
   5   4   8       60.56       57.26      3.73 o 
   6   4   8      249.81      251.55      8.70 o 
   7   4   8        5.99        3.25      2.12 o 
   8   4   8        2.88       -1.20      3.33 o 
  -8   5   8       11.52       12.43      4.89 o 
  -7   5   8        1.29       -0.63      1.92 o 
  -6   5   8      100.34       89.09      4.20 o 
  -5   5   8      133.19      144.64      5.12 o 
  -4   5   8       20.26       18.45      1.76 o 
  -3   5   8      165.93      139.00      5.38 o 
  -2   5   8      271.86      281.73      4.34 o 
  -1   5   8      157.12      179.84      5.88 o 
   0   5   8      566.25      585.00     15.78 o 
   1   5   8      160.71      183.35      8.06 o 
   2   5   8      272.47      275.72     11.15 o 
   3   5   8      159.97      140.95      6.21 o 
   4   5   8       19.72       21.12      2.52 o 
   5   5   8      132.43      134.07      5.83 o 
   6   5   8       99.95       93.00      4.59 o 
   7   5   8        1.28       -0.01      1.73 o 
   8   5   8       11.30       10.42      4.92 o 
  -8   6   8        9.22        9.46      3.79 o 
  -7   6   8       14.76       16.84      2.69 o 
  -6   6   8       30.10       26.86      4.50 o 
  -5   6   8       32.35       36.60      3.03 o 
  -4   6   8      140.53      126.55      4.16 o 
  -3   6   8       32.46       29.77      2.50 o 
  -2   6   8      159.68      148.97      2.90 o 
  -1   6   8      104.11       88.24      3.49 o 
   0   6   8        0.02        0.85      0.99 o 
   1   6   8       98.32       86.35      3.21 o 
   2   6   8      163.34      159.92      5.00 o 
   3   6   8       34.63       34.29      2.46 o 
   4   6   8      142.09      130.77      4.76 o 
   5   6   8       31.33       30.77      2.68 o 
   6   6   8       30.78       23.35      2.59 o 
   7   6   8       14.78       13.80      3.04 o 
  -7   7   8        4.30        1.93      2.87 o 
  -6   7   8        1.69       -1.19      1.94 o 
  -5   7   8       46.56       55.26      3.72 o 
  -4   7   8       87.21       81.23      3.48 o 
  -3   7   8       48.06       61.53      3.64 o 
  -2   7   8      338.54      302.87      9.62 o 
  -1   7   8       42.32       29.71      2.60 o 
   0   7   8       52.17       45.50      3.01 o 
   1   7   8       42.28       26.92      2.13 o 
   2   7   8      342.59      340.04     12.07 o 
   3   7   8       47.58       59.58      2.95 o 
   4   7   8       88.21       79.94      3.36 o 
   5   7   8       46.78       64.31      3.73 o 
   6   7   8        1.65        0.21      1.64 o 
   7   7   8        4.38        3.91      2.95 o 
  -6   8   8       11.39       10.65      3.24 o 
  -5   8   8        2.35        3.90      2.71 o 
  -4   8   8       44.97       55.49      3.77 o 
  -3   8   8       72.63       64.76      3.82 o 
  -2   8   8      136.58      128.20      5.01 o 
  -1   8   8      152.93      138.91      4.73 o 
   0   8   8       27.38       23.04      3.33 o 
   1   8   8      156.81      131.40      4.84 o 
   2   8   8      136.93      138.48      4.24 o 
   3   8   8       74.60       75.17      3.22 o 
   4   8   8       46.07       49.19      2.84 o 
   5   8   8        2.15        3.83      1.80 o 
   6   8   8       11.31       10.19      2.33 o 
  -6   9   8       12.50        7.77      3.28 o 
  -5   9   8        1.33       -2.65      2.65 o 
  -4   9   8       16.02       14.26      2.56 o 
  -3   9   8       23.47       17.40      2.55 o 
  -2   9   8        1.29        6.42      2.10 o 
  -1   9   8      114.05      117.23      4.23 o 
   0   9   8       46.62       31.19      2.78 o 
   1   9   8      114.57      112.31      4.25 o 
   2   9   8        1.30        3.39      1.89 o 
   3   9   8       23.73       24.23      2.24 o 
   4   9   8       16.04       14.39      2.03 o 
   5   9   8        1.51       -0.46      1.70 o 
   6   9   8       12.39        4.96      3.81 o 
  -5  10   8        0.59       -2.75      6.50 o 
  -4  10   8        4.10        5.14      3.15 o 
  -3  10   8       35.98       40.41      3.47 o 
  -2  10   8       43.19       41.18      3.51 o 
  -1  10   8        8.83        5.47      2.58 o 
   0  10   8        4.03        5.52      2.01 o 
   1  10   8        9.06       10.30      3.27 o 
   2  10   8       42.45       43.88      5.08 o 
   3  10   8       35.66       41.74      3.28 o 
   4  10   8        4.29        3.61      1.98 o 
   5  10   8        0.55       -0.96      2.19 o 
  -4  11   8       49.13       55.72      7.60 o 
  -3  11   8        7.29        9.19      2.74 o 
  -2  11   8        5.31        4.90      2.36 o 
  -1  11   8       14.53        9.99      4.79 o 
   0  11   8        0.62       -2.44      2.44 o 
   1  11   8       14.29       18.82      3.45 o 
   2  11   8        5.46        5.33      2.07 o 
   3  11   8        7.40       12.96      2.55 o 
   4  11   8       48.68       63.57      4.16 o 
  -2  12   8        1.17       -1.11      3.55 o 
  -1  12   8       10.81        9.10      4.07 o 
   0  12   8        2.74        6.62      2.96 o 
   1  12   8       10.77       11.37      2.54 o 
   1   0   9      263.10      228.91      5.71 o 
   2   0   9     3069.16     3497.94     57.98 o 
   3   0   9      226.30      197.08      3.90 o 
   4   0   9       64.31       52.00      2.40 o 
   5   0   9      179.23      202.67      6.00 o 
   6   0   9      771.86      754.86     23.93 o 
   7   0   9       20.99       23.02      2.52 o 
   8   0   9       18.62       22.30      5.68 o 
   9   0   9        0.94       -2.54      2.54 o 
  -9   1   9       14.01       15.98      3.51 o 
  -8   1   9       21.25       12.68      2.72 o 
  -7   1   9      146.17      134.86      5.20 o 
  -6   1   9      156.48      152.79      5.39 o 
  -5   1   9      320.91      315.22     15.95 o 
  -4   1   9      480.57      448.63      9.18 o 
  -3   1   9      345.48      338.56      7.19 o 
  -2   1   9      449.22      519.94      5.84 o 
  -1   1   9     1302.67     1410.54     17.17 o 
   0   1   9       32.30       33.04      1.77 o 
   1   1   9     1334.34     1501.79     33.72 o 
   2   1   9      441.17      508.26      9.67 o 
   3   1   9      334.25      332.05     13.53 o 
   4   1   9      486.35      467.33     13.17 o 
   5   1   9      328.40      323.06      8.29 o 
   6   1   9      153.87      143.71      5.11 o 
   7   1   9      148.04      138.15      6.29 o 
   8   1   9       20.82       15.74      3.01 o 
   9   1   9       14.08       16.41      4.74 o 
  -8   2   9        0.97       -1.78      1.86 o 
  -7   2   9       52.95       49.17      4.70 o 
  -6   2   9       47.70       46.25      4.80 o 
  -5   2   9      518.39      521.12     19.21 o 
  -4   2   9      133.71      134.68      3.26 o 
  -3   2   9      626.98      597.75     13.69 o 
  -2   2   9       60.10       52.83      1.93 o 
  -1   2   9      994.57     1016.65     14.79 o 
   0   2   9       84.04      115.50      2.44 o 
   1   2   9     1000.78     1032.74      9.90 o 
   2   2   9       62.71       53.14      1.47 o 
   3   2   9      625.62      561.71     19.83 o 
   4   2   9      130.58      131.38      4.49 o 
   5   2   9      516.44      537.23     12.43 o 
   6   2   9       47.23       46.37      3.77 o 
   7   2   9       52.04       48.59      6.39 o 
   8   2   9        0.97        2.35      3.48 o 
  -8   3   9       28.50       31.37      3.15 o 
  -7   3   9       36.88       34.08      3.01 o 
  -6   3   9        4.04        1.45      2.08 o 
  -5   3   9       65.27       69.88      2.91 o 
  -4   3   9       44.35       47.98      2.02 o 
  -3   3   9      236.76      231.67      5.34 o 
  -2   3   9     1182.90     1027.74     12.85 o 
  -1   3   9      380.89      368.34      5.61 o 
   0   3   9       34.65       51.76      2.59 o 
   1   3   9      382.03      368.27     12.00 o 
   2   3   9     1202.32     1077.45     21.09 o 
   3   3   9      245.23      238.59      5.97 o 
   4   3   9       43.15       46.49      3.35 o 
   5   3   9       63.73       79.68      4.26 o 
   6   3   9        4.03        1.84      2.07 o 
   7   3   9       38.00       39.58      3.76 o 
   8   3   9       28.96       29.78      5.01 o 
  -8   4   9        6.59        2.31      2.19 o 
  -7   4   9       32.85       29.06      2.90 o 
  -6   4   9      266.19      245.64      6.39 o 
  -5   4   9       14.34       14.60      1.98 o 
  -4   4   9      182.44      185.37      4.79 o 
  -3   4   9        1.83        1.88      1.10 o 
  -2   4   9       75.66       66.19      1.86 o 
  -1   4   9      591.80      568.73      7.15 o 
   0   4   9      862.51      827.70     24.37 o 
   1   4   9      609.79      590.09     10.38 o 
   2   4   9       77.91       72.37      3.60 o 
   3   4   9        2.48        1.54      1.46 o 
   4   4   9      185.09      182.19     19.31 o 
   5   4   9       15.16       14.39      2.51 o 
   6   4   9      263.38      255.69     18.67 o 
   7   4   9       32.69       29.05      4.21 o 
   8   4   9        6.92        4.48      3.72 o 
  -8   5   9        0.40       -1.36      2.31 o 
  -7   5   9        5.89        8.32      2.33 o 
  -6   5   9        1.35       -0.92      2.04 o 
  -5   5   9       75.53       73.23      3.71 o 
  -4   5   9      524.04      504.23     10.59 o 
  -3   5   9      180.88      163.15      6.04 o 
  -2   5   9      212.68      200.24      3.27 o 
  -1   5   9       81.13       61.28      2.21 o 
   0   5   9      102.18      119.55      4.33 o 
   1   5   9       77.67       57.00      2.91 o 
   2   5   9      216.21      204.46      6.15 o 
   3   5   9      181.29      161.33      6.26 o 
   4   5   9      518.85      504.44     14.74 o 
   5   5   9       73.50       63.67      4.17 o 
   6   5   9        1.59        1.45      1.94 o 
   7   5   9        5.76        8.15      2.10 o 
   8   5   9        0.36        2.81      3.55 o 
  -7   6   9       18.70       21.27      2.86 o 
  -6   6   9       55.93       55.62      4.15 o 
  -5   6   9      188.56      178.31      6.08 o 
  -4   6   9       22.54       21.16      2.06 o 
  -3   6   9      442.10      426.93     11.01 o 
  -2   6   9      176.50      177.78      4.81 o 
  -1   6   9       55.73       62.76      2.75 o 
   0   6   9       80.99       82.57      4.10 o 
   1   6   9       54.31       65.43      2.97 o 
   2   6   9      181.77      183.49      6.56 o 
   3   6   9      439.29      442.80     10.85 o 
   4   6   9       22.28       23.27      2.36 o 
   5   6   9      189.48      183.94      6.03 o 
   6   6   9       56.07       58.88      3.73 o 
   7   6   9       18.57       18.50      4.77 o 
  -7   7   9        1.04       -1.67      2.71 o 
  -6   7   9       10.94       10.28      2.43 o 
  -5   7   9      102.79      108.03      4.85 o 
  -4   7   9       66.94       69.41      3.30 o 
  -3   7   9      145.98      154.46      5.61 o 
  -2   7   9      837.14      803.15     14.00 o 
  -1   7   9        0.07       -0.28      1.79 o 
   0   7   9      366.30      346.54      7.27 o 
   1   7   9        0.09       -0.99      1.45 o 
   2   7   9      831.01      802.18     17.48 o 
   3   7   9      148.25      156.50      5.31 o 
   4   7   9       67.51       74.16      3.74 o 
   5   7   9      101.79      113.08      4.69 o 
   6   7   9       10.79       13.54      2.33 o 
   7   7   9        1.05       -0.24      2.11 o 
  -6   8   9        7.78        8.34      3.02 o 
  -5   8   9       12.04       10.86      6.12 o 
  -4   8   9       76.67       75.54      4.13 o 
  -3   8   9       20.92       20.54      2.54 o 
  -2   8   9      134.64      145.54      5.40 o 
  -1   8   9       68.21       69.16      3.97 o 
   0   8   9        0.72        2.47      2.32 o 
   1   8   9       69.92       69.30      3.61 o 
   2   8   9      135.02      151.67      5.24 o 
   3   8   9       21.67       24.33      2.21 o 
   4   8   9       76.07       80.19      3.46 o 
   5   8   9       12.61       10.05      1.99 o 
   6   8   9        7.98        6.85      1.97 o 
  -6   9   9        8.45        4.53      3.42 o 
  -5   9   9       12.32       10.62      3.41 o 
  -4   9   9        0.11       -0.46      1.95 o 
  -3   9   9       27.09       29.84      3.08 o 
  -2   9   9       17.55       21.06      2.84 o 
  -1   9   9      173.69      181.08     10.09 o 
   0   9   9        2.96        1.40      1.85 o 
   1   9   9      172.22      183.18      7.87 o 
   2   9   9       17.51       25.75      2.69 o 
   3   9   9       27.79       26.77      2.68 o 
   4   9   9        0.08       -1.64      1.72 o 
   5   9   9       12.18       14.73      2.69 o 
   6   9   9        8.62       15.04      2.81 o 
  -5  10   9        1.47        6.92      3.40 o 
  -4  10   9        3.99        4.58      2.46 o 
  -3  10   9        7.02        4.96      2.29 o 
  -2  10   9        1.85       -1.01      2.01 o 
  -1  10   9       35.95       37.54      5.17 o 
   0  10   9        1.53        0.88      1.90 o 
   1  10   9       35.56       40.09      3.19 o 
   2  10   9        1.88        3.28      2.06 o 
   3  10   9        7.10        3.32      2.95 o 
   4  10   9        4.10        4.13      2.13 o 
   5  10   9        1.52        3.17      2.19 o 
  -3  11   9       14.13       19.01      3.12 o 
  -2  11   9        8.73       12.81      3.10 o 
  -1  11   9        0.43       -0.82      2.37 o 
   0  11   9        8.33        6.28      3.67 o 
   1  11   9        0.48       -3.48      4.18 o 
   2  11   9        8.93        3.70      2.16 o 
   3  11   9       13.91       21.42      4.45 o 
  -1  12   9        9.58       11.32      3.55 o 
   0  12   9        1.08        1.65      3.76 o 
   1  12   9        9.46        9.06      3.92 o 
   0   0  10     1365.82     1431.53     13.94 o 
   1   0  10      371.89      399.88      7.61 o 
   2   0  10      563.09      621.14     21.17 o 
   3   0  10        5.00        1.27      0.66 o 
   4   0  10      118.42      105.88      3.06 o 
   5   0  10       67.10       63.95      3.35 o 
   6   0  10       86.58       99.30      4.30 o 
   7   0  10      237.77      187.06      6.19 o 
   8   0  10       79.48       73.09      5.05 o 
  -8   1  10       77.83       76.62      4.32 o 
  -7   1  10       28.31       27.62      2.79 o 
  -6   1  10     1480.94     1476.65     38.86 o 
  -5   1  10      605.91      583.88     17.76 o 
  -4   1  10       77.71       78.34      4.05 o 
  -3   1  10       86.86       87.50      4.37 o 
  -2   1  10      176.81      189.64      3.86 o 
  -1   1  10      376.44      418.16      6.33 o 
   0   1  10      409.52      349.87      5.38 o 
   1   1  10      371.39      437.73      6.21 o 
   2   1  10      184.75      195.32      3.77 o 
   3   1  10       90.79       88.83      2.13 o 
   4   1  10       81.53       86.72      3.34 o 
   5   1  10      604.64      594.03     21.42 o 
   6   1  10     1474.99     1491.94     32.24 o 
   7   1  10       29.60       33.10      4.79 o 
   8   1  10       78.10       79.71      5.32 o 
  -8   2  10       22.40       23.27      2.91 o 
  -7   2  10        1.43        1.15      2.24 o 
  -6   2  10      371.72      367.09      9.82 o 
  -5   2  10       44.28       39.35      3.31 o 
  -4   2  10      156.14      155.55      3.59 o 
  -3   2  10       86.03      100.35      2.90 o 
  -2   2  10      814.80      770.18      9.54 o 
  -1   2  10     2538.67     2587.49     53.04 o 
   0   2  10      156.38      140.25      2.82 o 
   1   2  10     2560.60     2643.86     44.93 o 
   2   2  10      828.65      782.70      6.28 o 
   3   2  10       80.36       89.38      3.22 o 
   4   2  10      153.14      147.31      9.03 o 
   5   2  10       43.90       47.39      3.67 o 
   6   2  10      365.06      353.75     11.60 o 
   7   2  10        1.47       -1.79      3.13 o 
   8   2  10       22.97       25.00      3.50 o 
  -8   3  10       12.44        9.30      2.85 o 
  -7   3  10       34.24       42.14      3.43 o 
  -6   3  10       75.32       75.86      4.00 o 
  -5   3  10      103.68       93.56      4.31 o 
  -4   3  10      107.96      108.93      3.99 o 
  -3   3  10       84.51       69.08      2.28 o 
  -2   3  10      577.45      570.97      9.60 o 
  -1   3  10      882.10      890.86      8.25 o 
   0   3  10        5.06        1.34      1.26 o 
   1   3  10      899.85      919.52     16.05 o 
   2   3  10      573.60      563.18      5.33 o 
   3   3  10       88.53       67.62      3.64 o 
   4   3  10      102.90      105.61      6.70 o 
   5   3  10      103.16      102.76      4.97 o 
   6   3  10       77.59       79.72      4.99 o 
   7   3  10       33.67       41.26      5.08 o 
   8   3  10       12.25       13.72      3.08 o 
  -8   4  10       34.05       33.32      3.44 o 
  -7   4  10       14.00       14.63      2.63 o 
  -6   4  10      232.04      219.12      6.05 o 
  -5   4  10       40.05       38.79      2.39 o 
  -4   4  10       91.75       97.95      3.00 o 
  -3   4  10      149.05      119.17      3.63 o 
  -2   4  10      332.80      308.26      3.70 o 
  -1   4  10      120.90      108.99      3.14 o 
   0   4  10     1188.32     1179.00     22.74 o 
   1   4  10      125.56      116.26      2.67 o 
   2   4  10      330.11      307.13     14.48 o 
   3   4  10      153.15      131.36      5.35 o 
   4   4  10       88.12       94.77      4.75 o 
   5   4  10       39.27       37.66      3.32 o 
   6   4  10      232.67      238.06     12.59 o 
   7   4  10       13.50       16.68      2.96 o 
   8   4  10       34.03       41.66      4.09 o 
  -8   5  10        9.02        6.29      2.57 o 
  -7   5  10       22.72       25.66      2.99 o 
  -6   5  10        1.63        0.02      2.04 o 
  -5   5  10       71.79       70.18      3.71 o 
  -4   5  10       15.54       16.98      1.80 o 
  -3   5  10      164.55      154.30      4.38 o 
  -2   5  10       89.03       70.76      2.71 o 
  -1   5  10        6.31        5.17      1.38 o 
   0   5  10       17.84       21.03      1.77 o 
   1   5  10        5.72        3.65      1.03 o 
   2   5  10       87.70       70.91      3.92 o 
   3   5  10      167.55      154.19      6.21 o 
   4   5  10       15.02       20.36      2.76 o 
   5   5  10       68.65       67.53      4.31 o 
   6   5  10        1.58        0.60      4.06 o 
   7   5  10       23.09       21.74      3.26 o 
   8   5  10        9.00        6.75      4.15 o 
  -7   6  10        5.47        4.36      2.36 o 
  -6   6  10       19.83       27.02      2.96 o 
  -5   6  10       30.75       34.33      3.94 o 
  -4   6  10       43.14       50.09      3.37 o 
  -3   6  10       36.73       31.51      2.90 o 
  -2   6  10       40.09       31.01      2.19 o 
  -1   6  10      184.92      174.38      4.15 o 
   0   6  10        1.56       -1.15      1.15 o 
   1   6  10      192.06      187.55     11.96 o 
   2   6  10       42.84       40.81      3.89 o 
   3   6  10       34.25       29.88      2.60 o 
   4   6  10       42.06       51.18      3.22 o 
   5   6  10       31.57       38.55      3.58 o 
   6   6  10       19.90       28.19      2.80 o 
   7   6  10        5.39        1.77      2.09 o 
  -7   7  10       11.22       12.38      3.98 o 
  -6   7  10        3.18       -1.71      2.84 o 
  -5   7  10       19.84       26.22      3.29 o 
  -4   7  10       27.21       23.33      2.55 o 
  -3   7  10      116.84      108.39      3.97 o 
  -2   7  10       41.68       45.41      2.69 o 
  -1   7  10      344.59      341.46     13.97 o 
   0   7  10       15.64       14.35      1.87 o 
   1   7  10      338.13      351.30      7.95 o 
   2   7  10       40.27       46.93      3.87 o 
   3   7  10      117.35      117.15      4.86 o 
   4   7  10       26.22       26.51      2.66 o 
   5   7  10       19.84       22.76      2.69 o 
   6   7  10        2.95        1.13      1.89 o 
   7   7  10       11.06       16.45      3.38 o 
  -6   8  10       13.24       12.64      3.55 o 
  -5   8  10       11.69       14.61      3.29 o 
  -4   8  10       18.17       14.51      2.46 o 
  -3   8  10        3.39       -1.64      1.80 o 
  -2   8  10        3.40        2.01      1.87 o 
  -1   8  10       86.21       80.61      6.35 o 
   0   8  10        8.57       10.49      2.07 o 
   1   8  10       83.60       84.03      4.88 o 
   2   8  10        3.85        3.04      2.41 o 
   3   8  10        3.78        2.37      2.28 o 
   4   8  10       17.59       11.65      1.96 o 
   5   8  10       11.99       15.27      2.14 o 
   6   8  10       13.47       12.54      2.19 o 
  -5   9  10        2.71       -2.74      2.74 o 
  -4   9  10       11.30       18.31      2.76 o 
  -3   9  10       20.62       19.96      4.40 o 
  -2   9  10        5.05        5.57      2.07 o 
  -1   9  10        7.36        7.21      3.88 o 
   0   9  10       81.34       90.41      4.91 o 
   1   9  10        7.16        5.55      3.00 o 
   2   9  10        4.72        1.99      1.81 o 
   3   9  10       20.56       18.86      2.51 o 
   4   9  10       11.52       12.04      2.56 o 
   5   9  10        2.53        1.31      1.76 o 
  -4  10  10       15.86       14.54      2.84 o 
  -3  10  10        2.49        2.36      2.22 o 
  -2  10  10        0.05       -2.22      2.22 o 
  -1  10  10       16.53       15.85      3.04 o 
   0  10  10       19.47       19.12      2.48 o 
   1  10  10       16.29       16.08      3.96 o 
   2  10  10        0.06        1.72      1.96 o 
   3  10  10        2.44        5.48      2.12 o 
   4  10  10       15.83       11.98      3.74 o 
  -3  11  10        8.85       10.88      2.72 o 
  -2  11  10       20.57       25.00      3.72 o 
  -1  11  10        6.25        5.60      3.59 o 
   0  11  10        0.87        1.21      3.41 o 
   1  11  10        6.05        6.56      2.44 o 
   2  11  10       20.40       26.36      3.12 o 
   3  11  10        9.01        7.20      2.49 o 
   1   0  11       20.46       32.20      3.09 o 
   2   0  11      240.47      212.25     10.88 o 
   3   0  11       93.89       82.87      2.35 o 
   4   0  11      100.47      111.98      5.38 o 
   5   0  11      278.39      259.46      7.25 o 
   6   0  11       45.10       39.25      3.00 o 
   7   0  11       92.47       90.42      5.32 o 
   8   0  11        8.23       11.46      5.72 o 
  -8   1  11       47.57       39.05      4.19 o 
  -7   1  11       54.68       54.32      4.47 o 
  -6   1  11       12.74        5.01      1.94 o 
  -5   1  11      380.82      361.32      9.29 o 
  -4   1  11        6.68        5.62      0.94 o 
  -3   1  11      268.09      279.36      5.47 o 
  -2   1  11      676.22      657.26      8.57 o 
  -1   1  11       80.97       84.45      3.13 o 
   0   1  11       61.60      113.28      2.61 o 
   1   1  11       73.25       75.65      4.48 o 
   2   1  11      681.55      644.36      6.25 o 
   3   1  11      277.82      295.73      5.30 o 
   4   1  11        7.74        5.25      1.34 o 
   5   1  11      381.27      347.19      9.11 o 
   6   1  11       13.54        9.60      2.65 o 
   7   1  11       56.02       55.27      5.65 o 
   8   1  11       47.56       47.84      4.45 o 
  -8   2  11       31.12       26.88      3.14 o 
  -7   2  11       86.00       98.57      4.53 o 
  -6   2  11      103.38       93.99      4.58 o 
  -5   2  11      132.04      115.91      4.57 o 
  -4   2  11      225.31      228.56      5.96 o 
  -3   2  11       56.30       53.36      2.01 o 
  -2   2  11      575.32      532.93     21.62 o 
  -1   2  11      172.05      182.59      5.83 o 
   0   2  11      613.34      683.36     20.65 o 
   1   2  11      171.18      186.15      5.56 o 
   2   2  11      568.27      537.46      9.29 o 
   3   2  11       59.14       62.34      2.67 o 
   4   2  11      224.95      241.83      8.09 o 
   5   2  11      127.65      119.54      5.58 o 
   6   2  11      103.49      108.99     11.31 o 
   7   2  11       85.67       97.86      6.34 o 
   8   2  11       31.47       33.94      3.93 o 
  -8   3  11       11.05       14.91      2.63 o 
  -7   3  11       13.97       13.55      2.50 o 
  -6   3  11      212.38      199.23      6.63 o 
  -5   3  11       32.65       32.72      2.20 o 
  -4   3  11      186.87      169.52      4.01 o 
  -3   3  11       53.80       62.18      2.20 o 
  -2   3  11       25.10       19.97      1.33 o 
  -1   3  11      233.59      241.89      5.40 o 
   0   3  11       13.45       27.56      2.06 o 
   1   3  11      241.64      241.51      5.99 o 
   2   3  11       21.98       17.94      1.09 o 
   3   3  11       52.29       58.99      3.60 o 
   4   3  11      185.35      166.49      6.55 o 
   5   3  11       35.11       35.09     10.44 o 
   6   3  11      214.61      203.77     11.00 o 
   7   3  11       14.59       13.62      2.99 o 
   8   3  11       10.80        7.99      2.75 o 
  -8   4  11       21.55       20.74      3.02 o 
  -7   4  11       37.39       38.21      3.35 o 
  -6   4  11        9.33       11.21      2.38 o 
  -5   4  11       18.81       15.86      2.04 o 
  -4   4  11      103.23      102.26      5.60 o 
  -3   4  11      105.87      104.58      3.00 o 
  -2   4  11       20.62       16.33      1.32 o 
  -1   4  11      178.03      183.62      5.08 o 
   0   4  11      169.67      152.64      3.77 o 
   1   4  11      170.66      178.52      6.27 o 
   2   4  11       22.24       19.94      1.54 o 
   3   4  11      110.11      108.55      5.03 o 
   4   4  11       99.28       95.86      4.87 o 
   5   4  11       18.24       13.99      2.63 o 
   6   4  11        9.84       10.02      2.66 o 
   7   4  11       38.16       36.97      3.90 o 
   8   4  11       21.39       31.64      5.45 o 
  -7   5  11       14.80        9.46      2.50 o 
  -6   5  11      152.49      150.50      4.88 o 
  -5   5  11       27.90       26.89      2.30 o 
  -4   5  11        0.59       -1.24      1.24 o 
  -3   5  11      226.95      221.98      6.20 o 
  -2   5  11      180.16      170.52      3.92 o 
  -1   5  11      174.93      152.13      4.84 o 
   0   5  11        2.58        3.69      2.23 o 
   1   5  11      179.55      167.43      3.81 o 
   2   5  11      178.96      166.17      6.26 o 
   3   5  11      229.33      217.72      7.87 o 
   4   5  11        0.53       -0.23      1.87 o 
   5   5  11       28.79       33.65      3.75 o 
   6   5  11      152.40      159.76      6.85 o 
   7   5  11       14.44       13.54      5.85 o 
  -7   6  11        9.72       11.28      2.90 o 
  -6   6  11       34.89       38.07      4.03 o 
  -5   6  11       35.95       36.93      3.12 o 
  -4   6  11       16.77       20.25      2.11 o 
  -3   6  11      164.77      141.28      4.44 o 
  -2   6  11      305.64      262.68      6.71 o 
  -1   6  11      193.90      208.83      4.19 o 
   0   6  11        0.03       -0.01      1.52 o 
   1   6  11      194.01      196.01      9.11 o 
   2   6  11      302.92      274.58     11.29 o 
   3   6  11      167.74      150.37      7.81 o 
   4   6  11       17.87       19.13      2.40 o 
   5   6  11       34.99       40.70      3.18 o 
   6   6  11       35.39       38.84      3.21 o 
   7   6  11        9.65       15.85      2.67 o 
  -7   7  11        3.44        5.92      2.68 o 
  -6   7  11        8.81        9.59      2.38 o 
  -5   7  11        4.61        9.61      2.36 o 
  -4   7  11      202.57      203.90      5.78 o 
  -3   7  11       17.40       23.61      2.24 o 
  -2   7  11      250.83      221.88      5.14 o 
  -1   7  11      224.03      219.55      4.36 o 
   0   7  11      486.51      437.52      6.95 o 
   1   7  11      223.90      216.15      6.98 o 
   2   7  11      254.36      223.94     10.35 o 
   3   7  11       17.09       27.65      2.64 o 
   4   7  11      200.88      205.47      6.59 o 
   5   7  11        4.36        6.07      2.06 o 
   6   7  11        8.82        7.87      2.26 o 
   7   7  11        3.50        2.61      2.71 o 
  -6   8  11        5.48        3.34      3.16 o 
  -5   8  11        3.58        4.51      2.48 o 
  -4   8  11        7.17       10.90      2.37 o 
  -3   8  11        1.03       -0.89      1.78 o 
  -2   8  11       58.04       61.24      3.75 o 
  -1   8  11       40.31       27.97      4.35 o 
   0   8  11       28.54       42.76      2.96 o 
   1   8  11       39.81       35.90      3.14 o 
   2   8  11       57.99       67.96      5.32 o 
   3   8  11        0.87       -0.07      1.81 o 
   4   8  11        7.05        9.98      1.89 o 
   5   8  11        3.51        2.98      1.80 o 
   6   8  11        5.30        4.79      1.95 o 
  -5   9  11        8.36       12.21      4.39 o 
  -4   9  11        2.71        3.33      2.18 o 
  -3   9  11       59.44       63.13      4.65 o 
  -2   9  11       15.97       14.50      2.88 o 
  -1   9  11       36.99       28.16      3.42 o 
   0   9  11        1.47       -0.20      1.91 o 
   1   9  11       36.93       36.76      2.99 o 
   2   9  11       16.19       11.32      2.15 o 
   3   9  11       58.89       66.37      6.45 o 
   4   9  11        2.78        4.16      2.81 o 
   5   9  11        8.46        8.37      2.11 o 
  -4  10  11       24.82       24.50      3.20 o 
  -3  10  11        9.85       11.73      2.70 o 
  -2  10  11        6.83        3.03      4.57 o 
  -1  10  11        5.61        6.98      2.77 o 
   0  10  11       14.39       19.45      4.70 o 
   1  10  11        5.46        5.55      3.08 o 
   2  10  11        6.58        4.40      2.05 o 
   3  10  11        9.69        9.58      2.40 o 
   4  10  11       25.06       25.86      3.03 o 
  -3  11  11        6.00        3.50      4.04 o 
  -2  11  11        2.09        0.05      2.63 o 
  -1  11  11        0.34        0.31      3.44 o 
   0  11  11        2.69        0.72      3.44 o 
   1  11  11        0.32       -0.02      2.12 o 
   2  11  11        1.97        5.43      2.30 o 
   3  11  11        5.83        5.45      4.39 o 
   0   0  12     5668.58     6265.63    123.11 o 
   1   0  12        0.01        0.29      1.05 o 
   2   0  12       48.53       51.49      1.88 o 
   3   0  12       22.15       24.98      1.47 o 
   4   0  12       56.15       51.92      3.43 o 
   5   0  12        3.22        8.29      1.89 o 
   6   0  12        0.30        0.68      1.59 o 
   7   0  12        0.54       -1.43      2.18 o 
   8   0  12        0.67       -0.80      2.33 o 
  -8   1  12       72.50       73.13      5.38 o 
  -7   1  12      103.57      100.18      4.60 o 
  -6   1  12      160.86      145.50      6.87 o 
  -5   1  12      149.54      147.75      5.16 o 
  -4   1  12      175.35      149.12      3.76 o 
  -3   1  12      302.17      295.96      8.00 o 
  -2   1  12      481.88      433.82      9.05 o 
  -1   1  12       23.57       35.71      1.72 o 
   0   1  12        4.29       12.78      1.23 o 
   1   1  12       20.58       34.62      2.32 o 
   2   1  12      477.96      439.96      8.20 o 
   3   1  12      307.06      289.79      5.44 o 
   4   1  12      177.83      157.77      8.69 o 
   5   1  12      147.30      141.73      6.30 o 
   6   1  12      161.72      162.43      6.79 o 
   7   1  12      104.49       95.51      5.50 o 
   8   1  12       71.31       68.16      5.25 o 
  -8   2  12      110.08      101.11      4.98 o 
  -7   2  12        3.50       -1.64      1.69 o 
  -6   2  12       52.20       58.00      3.63 o 
  -5   2  12       56.44       52.54      3.27 o 
  -4   2  12       73.08       63.25      2.28 o 
  -3   2  12      663.26      681.69     16.64 o 
  -2   2  12      128.32      135.23      2.99 o 
  -1   2  12      348.34      333.33      5.59 o 
   0   2  12      143.81      130.70      5.73 o 
   1   2  12      357.57      351.09      6.31 o 
   2   2  12      125.35      127.13      2.88 o 
   3   2  12      664.15      685.82     18.87 o 
   4   2  12       69.40       53.58      3.76 o 
   5   2  12       56.85       51.44      4.06 o 
   6   2  12       52.39       56.70      4.39 o 
   7   2  12        3.54        4.17      2.43 o 
   8   2  12      108.53       94.79      5.81 o 
  -8   3  12       19.69       18.74      2.94 o 
  -7   3  12       15.95       23.35      2.81 o 
  -6   3  12       86.76       81.35      4.16 o 
  -5   3  12       79.74       78.99      3.18 o 
  -4   3  12      172.48      164.81      4.03 o 
  -3   3  12      150.96      159.59      3.74 o 
  -2   3  12       87.44       93.06      2.52 o 
  -1   3  12      373.14      324.86      7.24 o 
   0   3  12        0.33        0.88      1.13 o 
   1   3  12      358.52      329.44     10.05 o 
   2   3  12       91.75       92.94      3.42 o 
   3   3  12      151.32      143.31      6.00 o 
   4   3  12      172.94      178.42      6.92 o 
   5   3  12       81.35       77.04      4.62 o 
   6   3  12       84.02       85.93      5.05 o 
   7   3  12       15.49       19.94      7.36 o 
   8   3  12       20.12       17.33      3.32 o 
  -8   4  12        1.42       -0.64      2.27 o 
  -7   4  12        1.81        1.16      2.07 o 
  -6   4  12       40.31       30.74      4.81 o 
  -5   4  12       48.52       54.00      2.52 o 
  -4   4  12       16.03       15.53      1.53 o 
  -3   4  12       10.13       11.15      1.45 o 
  -2   4  12      233.36      229.14      4.63 o 
  -1   4  12      440.86      406.01      5.79 o 
   0   4  12      185.80      167.24      5.59 o 
   1   4  12      441.90      411.99      9.65 o 
   2   4  12      239.03      233.33      7.65 o 
   3   4  12       11.80       12.02      2.97 o 
   4   4  12       15.12       16.16      2.58 o 
   5   4  12       49.82       60.55      4.35 o 
   6   4  12       41.11       38.79      4.06 o 
   7   4  12        1.56        0.44      2.33 o 
   8   4  12        1.43        0.22      2.59 o 
  -7   5  12       27.88       31.51      3.30 o 
  -6   5  12       18.80       15.31      2.47 o 
  -5   5  12       15.46       12.67      1.66 o 
  -4   5  12        8.63        7.11      1.39 o 
  -3   5  12        9.51        8.58      1.37 o 
  -2   5  12       53.30       54.54      2.33 o 
  -1   5  12      263.05      259.33      4.73 o 
   0   5  12        1.22        3.48      1.31 o 
   1   5  12      261.54      244.59      9.32 o 
   2   5  12       52.00       58.96      3.90 o 
   3   5  12        9.57        6.62      2.33 o 
   4   5  12        8.76       -0.80      1.91 o 
   5   5  12       16.66       11.60      4.50 o 
   6   5  12       18.98       19.00      3.05 o 
   7   5  12       27.09       23.00      3.50 o 
  -7   6  12        1.19        0.70      2.40 o 
  -6   6  12       49.12       57.84      3.42 o 
  -5   6  12       10.22        7.81      2.09 o 
  -4   6  12       99.32      100.54      3.80 o 
  -3   6  12       68.76       72.29      5.61 o 
  -2   6  12       69.35       71.89      2.97 o 
  -1   6  12       76.84       76.59      2.75 o 
   0   6  12        3.04        5.45      2.07 o 
   1   6  12       76.02       79.84      4.40 o 
   2   6  12       67.19       70.21      3.55 o 
   3   6  12       70.91       74.26      5.81 o 
   4   6  12      101.64      110.68      5.58 o 
   5   6  12       10.47       12.25      2.80 o 
   6   6  12       49.57       57.68      3.82 o 
   7   6  12        1.23       -1.65      1.98 o 
  -6   7  12        1.44       -0.69      1.88 o 
  -5   7  12       37.86       32.36      2.67 o 
  -4   7  12       13.78       17.85      2.22 o 
  -3   7  12      278.96      284.72      7.13 o 
  -2   7  12       28.28       29.34      2.72 o 
  -1   7  12      124.78      141.03      5.19 o 
   0   7  12      355.18      365.95      6.54 o 
   1   7  12      127.22      146.65      8.63 o 
   2   7  12       27.25       27.14      3.37 o 
   3   7  12      276.09      277.45      8.04 o 
   4   7  12       13.65       18.76      2.57 o 
   5   7  12       37.67       30.86      3.05 o 
   6   7  12        1.53       -0.10      2.06 o 
  -6   8  12        7.99       12.28      2.88 o 
  -5   8  12        2.12        1.45      2.83 o 
  -4   8  12       20.20       21.24      2.44 o 
  -3   8  12       45.71       51.73      3.41 o 
  -2   8  12        0.88       -1.11      1.97 o 
  -1   8  12       46.05       44.35      3.76 o 
   0   8  12       19.74       26.45      4.34 o 
   1   8  12       44.23       44.85      3.17 o 
   2   8  12        1.01        1.58      1.82 o 
   3   8  12       44.30       49.68      4.71 o 
   4   8  12       20.73       22.58      3.32 o 
   5   8  12        1.92        1.14      2.04 o 
   6   8  12        7.91        9.78      2.85 o 
  -5   9  12        2.42        0.29      3.35 o 
  -4   9  12       15.65       12.47      3.94 o 
  -3   9  12       59.66       52.79      7.48 o 
  -2   9  12       37.15       39.22      4.09 o 
  -1   9  12       20.94       24.44      3.25 o 
   0   9  12       12.62       26.62      2.65 o 
   1   9  12       20.96       26.60      2.64 o 
   2   9  12       36.63       33.25      4.62 o 
   3   9  12       58.97       58.16      4.06 o 
   4   9  12       15.42       13.03      3.29 o 
   5   9  12        2.58        0.14      2.22 o 
  -4  10  12        3.91        4.76      2.51 o 
  -3  10  12       12.57       16.68      2.94 o 
  -2  10  12       19.29       21.64      3.39 o 
  -1  10  12        1.82        0.87      2.38 o 
   0  10  12        2.67       -0.75      2.40 o 
   1  10  12        1.79        1.53      2.02 o 
   2  10  12       19.52       22.53      2.84 o 
   3  10  12       12.76       17.50      2.92 o 
   4  10  12        4.06        7.44      2.52 o 
  -2  11  12        2.74       -2.99      2.99 o 
  -1  11  12       18.52       15.73      3.53 o 
   0  11  12        0.36       -3.90      4.04 o 
   1  11  12       18.97       15.81      3.95 o 
   2  11  12        2.69       -1.44      2.16 o 
   1   0  13      846.23      700.85     13.64 o 
   2   0  13      122.88      113.74      2.82 o 
   3   0  13      552.45      488.58     10.29 o 
   4   0  13      395.41      390.67      9.86 o 
   5   0  13        5.37        5.26      1.71 o 
   6   0  13       44.49       35.01      5.81 o 
   7   0  13       39.17       37.00      3.93 o 
   8   0  13       52.63       51.25      4.78 o 
  -8   1  13       11.86       11.02      4.12 o 
  -7   1  13       30.83       25.25      3.40 o 
  -6   1  13       12.72       12.17      2.25 o 
  -5   1  13       56.56       61.74      3.51 o 
  -4   1  13      122.67      110.58      3.87 o 
  -3   1  13      349.63      332.31      8.99 o 
  -2   1  13       14.80       17.09      1.45 o 
  -1   1  13       78.85       87.18      3.07 o 
   0   1  13      573.25      630.88      7.01 o 
   1   1  13       85.54       95.59      5.34 o 
   2   1  13       13.37       17.04      1.26 o 
   3   1  13      351.16      318.18     13.15 o 
   4   1  13      119.99      114.00      4.20 o 
   5   1  13       59.63       65.41      4.39 o 
   6   1  13       13.15       10.30      2.65 o 
   7   1  13       30.09       17.95      3.13 o 
   8   1  13       12.12        8.37      5.59 o 
  -8   2  13       33.63       37.00      4.26 o 
  -7   2  13       52.95       44.61      3.55 o 
  -6   2  13       50.83       46.87      4.64 o 
  -5   2  13      116.29      110.75      4.61 o 
  -4   2  13      492.70      460.26      8.47 o 
  -3   2  13       10.56       10.48      1.18 o 
  -2   2  13      502.96      457.75     13.51 o 
  -1   2  13      338.25      335.71      8.31 o 
   0   2  13      842.60      731.08     20.18 o 
   1   2  13      338.62      330.40      6.42 o 
   2   2  13      504.00      481.76     10.54 o 
   3   2  13        9.76        7.93      2.12 o 
   4   2  13      489.32      449.12     22.57 o 
   5   2  13      118.21      110.41      5.58 o 
   6   2  13       50.51       53.34      4.36 o 
   7   2  13       54.21       50.43      8.51 o 
   8   2  13       33.18       36.85      4.17 o 
  -8   3  13       19.59       17.59      3.03 o 
  -7   3  13       16.78       11.89      2.47 o 
  -6   3  13       35.54       30.87      2.88 o 
  -5   3  13       43.59       45.83      2.63 o 
  -4   3  13       67.43       62.53      2.46 o 
  -3   3  13       79.29       68.46      2.43 o 
  -2   3  13      120.19      115.96      3.20 o 
  -1   3  13      128.03      114.41      2.96 o 
   0   3  13      198.24      190.23      4.81 o 
   1   3  13      132.54      121.13      3.58 o 
   2   3  13      116.10      108.60      3.07 o 
   3   3  13       78.89       70.36      4.04 o 
   4   3  13       71.29       65.47      4.14 o 
   5   3  13       45.55       38.47      5.68 o 
   6   3  13       34.38       32.96      3.66 o 
   7   3  13       17.13       14.76      3.75 o 
   8   3  13       19.74       17.10      3.40 o 
  -7   4  13        6.42        5.35      2.46 o 
  -6   4  13       17.05       14.07      2.42 o 
  -5   4  13       25.91       29.20      1.99 o 
  -4   4  13       10.83       10.76      1.44 o 
  -3   4  13      238.74      229.93      5.05 o 
  -2   4  13       37.57       38.81      1.96 o 
  -1   4  13      318.85      327.48      5.34 o 
   0   4  13        0.93        0.05      1.02 o 
   1   4  13      319.83      334.19      7.47 o 
   2   4  13       37.66       37.34      3.24 o 
   3   4  13      234.96      223.37      8.80 o 
   4   4  13       10.94       11.11      4.26 o 
   5   4  13       26.69       27.41      3.33 o 
   6   4  13       16.59       16.52      2.93 o 
   7   4  13        6.18        6.47      2.83 o 
  -7   5  13       37.75       31.86      4.50 o 
  -6   5  13        1.58        0.65      2.24 o 
  -5   5  13       45.07       56.99      2.66 o 
  -4   5  13       12.36       15.10      1.58 o 
  -3   5  13       47.70       48.50      2.84 o 
  -2   5  13       44.85       46.97      2.14 o 
  -1   5  13      495.07      437.33      7.93 o 
   0   5  13        9.07        9.68      1.65 o 
   1   5  13      499.27      435.56     11.50 o 
   2   5  13       47.07       55.81      3.92 o 
   3   5  13       46.13       46.54      3.80 o 
   4   5  13       13.49       14.55      2.82 o 
   5   5  13       46.13       60.42      6.19 o 
   6   5  13        1.31       -2.04      2.13 o 
   7   5  13       37.73       35.18      4.46 o 
  -7   6  13        1.50        2.20      2.38 o 
  -6   6  13       22.37       24.69      2.56 o 
  -5   6  13       15.76       16.15      2.24 o 
  -4   6  13       22.43       28.14      2.10 o 
  -3   6  13       32.19       32.30      2.11 o 
  -2   6  13       65.96       83.83      3.02 o 
  -1   6  13       72.95       62.29      3.04 o 
   0   6  13       94.13       74.22      2.87 o 
   1   6  13       74.34       60.08      4.81 o 
   2   6  13       67.98       88.78      4.84 o 
   3   6  13       31.27       28.43      3.30 o 
   4   6  13       23.45       31.67      3.53 o 
   5   6  13       15.60       13.44      2.99 o 
   6   6  13       22.45       21.44      3.38 o 
   7   6  13        1.38       -2.91      3.24 o 
  -6   7  13       14.53       18.80      2.54 o 
  -5   7  13        0.16       -1.43      1.43 o 
  -4   7  13      106.35       99.19      4.00 o 
  -3   7  13       58.01       53.11      3.05 o 
  -2   7  13       21.63       24.60      2.85 o 
  -1   7  13       57.33       60.63      3.45 o 
   0   7  13      152.65      107.00      3.82 o 
   1   7  13       58.03       58.10      4.67 o 
   2   7  13       22.22       25.24      4.68 o 
   3   7  13       56.20       50.86      7.16 o 
   4   7  13      108.25      104.53      4.62 o 
   5   7  13        0.24        2.01      1.98 o 
   6   7  13       14.74       20.26      3.71 o 
  -5   8  13       45.03       52.94      3.41 o 
  -4   8  13       11.18       15.45      2.98 o 
  -3   8  13       17.69        9.30      1.94 o 
  -2   8  13       69.72       55.46      4.45 o 
  -1   8  13        8.35        8.93      3.23 o 
   0   8  13       11.19        8.28      3.24 o 
   1   8  13        8.78        7.32      3.22 o 
   2   8  13       69.36       53.87      3.49 o 
   3   8  13       16.93        9.96      2.64 o 
   4   8  13       11.20       13.26      3.48 o 
   5   8  13       45.53       58.15      4.04 o 
  -5   9  13        8.79        6.25      3.90 o 
  -4   9  13        3.57        1.18      3.08 o 
  -3   9  13        9.20       10.93      2.50 o 
  -2   9  13       54.41       58.44      4.87 o 
  -1   9  13        9.35        8.10      2.73 o 
   0   9  13       21.45       17.54      3.70 o 
   1   9  13        9.18        4.66      2.12 o 
   2   9  13       54.58       62.26      6.39 o 
   3   9  13        9.44       14.04      2.61 o 
   4   9  13        3.48       -1.99      1.99 o 
  -3  10  13        5.67        9.38      2.89 o 
  -2  10  13        1.82        6.70      2.78 o 
  -1  10  13       33.86       37.25      6.25 o 
   0  10  13        5.45        8.12      2.77 o 
   1  10  13       34.43       30.25      2.93 o 
   2  10  13        1.97        5.92      2.22 o 
   3  10  13        5.59        2.81      2.20 o 
  -1  11  13        1.85       -1.65      3.17 o 
   0  11  13        1.12       -3.02      3.02 o 
   1  11  13        1.83        1.21      2.84 o 
   0   0  14      140.13      143.05      4.61 o 
   1   0  14        1.65        1.81      1.14 o 
   2   0  14      364.25      399.42     13.42 o 
   3   0  14      160.47      140.78      5.45 o 
   4   0  14       42.66       36.05      2.64 o 
   5   0  14        0.30       -1.83      1.83 o 
   6   0  14        0.01       -2.00      2.00 o 
   7   0  14       41.04       44.20      4.36 o 
   8   0  14       60.89       70.09      5.55 o 
  -8   1  14        7.78        3.82      2.77 o 
  -7   1  14       25.63       29.09      4.77 o 
  -6   1  14       21.59       17.96      2.36 o 
  -5   1  14       81.15       75.28      5.86 o 
  -4   1  14      192.76      171.28      5.60 o 
  -3   1  14       42.78       51.77      2.10 o 
  -2   1  14      123.20      114.83      3.28 o 
  -1   1  14     1970.05     1870.92     34.56 o 
   0   1  14     1002.47      875.58     17.88 o 
   1   1  14     1985.41     1920.24     26.37 o 
   2   1  14      117.34      109.85      4.19 o 
   3   1  14       43.06       55.98      3.77 o 
   4   1  14      192.05      172.95      7.01 o 
   5   1  14       83.28       81.00      4.81 o 
   6   1  14       21.21       15.93      2.96 o 
   7   1  14       24.78       29.64      3.64 o 
   8   1  14        7.91        7.66      3.10 o 
  -8   2  14        6.37        5.03      3.70 o 
  -7   2  14       61.74       62.36      4.12 o 
  -6   2  14       85.93       81.91      4.10 o 
  -5   2  14      105.10       93.21      4.22 o 
  -4   2  14       87.03       76.05      2.65 o 
  -3   2  14        8.62        5.07      1.11 o 
  -2   2  14      114.15      118.04      3.15 o 
  -1   2  14      148.52      152.81      4.21 o 
   0   2  14       89.85       94.86      3.58 o 
   1   2  14      142.26      150.03      6.66 o 
   2   2  14      110.17      115.75      3.21 o 
   3   2  14        9.42        3.60      1.91 o 
   4   2  14       92.18       84.45      4.66 o 
   5   2  14      106.74       92.58      9.40 o 
   6   2  14       85.91       90.59      5.26 o 
   7   2  14       62.03       65.52      5.06 o 
   8   2  14        6.02        2.21      3.57 o 
  -7   3  14        7.36        4.63      2.21 o 
  -6   3  14       73.69       67.12      4.12 o 
  -5   3  14       60.63       62.14      3.92 o 
  -4   3  14       27.53       22.43      1.68 o 
  -3   3  14      113.87      124.15      3.42 o 
  -2   3  14       61.52       71.58      2.83 o 
  -1   3  14       54.83       45.89      2.95 o 
   0   3  14       46.75       48.94      3.01 o 
   1   3  14       55.41       47.53      2.94 o 
   2   3  14       65.25       75.00      4.84 o 
   3   3  14      115.09      130.77      5.82 o 
   4   3  14       27.96       24.22      3.02 o 
   5   3  14       60.44       63.29      9.91 o 
   6   3  14       74.04       74.39      5.11 o 
   7   3  14        7.67        4.23      2.66 o 
  -7   4  14       10.45        8.63      2.41 o 
  -6   4  14       29.36       34.20      3.33 o 
  -5   4  14      116.81      112.91      3.48 o 
  -4   4  14       80.86       66.84      2.62 o 
  -3   4  14      222.53      228.88      6.21 o 
  -2   4  14        3.79        3.45      1.41 o 
  -1   4  14       83.85       76.45      2.72 o 
   0   4  14       13.49       13.26      1.56 o 
   1   4  14       87.11       76.12      3.02 o 
   2   4  14        4.84        3.30      2.99 o 
   3   4  14      218.95      222.53      8.29 o 
   4   4  14       81.93       72.60      4.45 o 
   5   4  14      120.59      119.13      9.07 o 
   6   4  14       28.78       34.52      3.95 o 
   7   4  14       10.24        9.64      2.94 o 
  -7   5  14        7.09        8.85      2.67 o 
  -6   5  14        5.83        1.81      2.21 o 
  -5   5  14       38.21       35.42      2.29 o 
  -4   5  14       14.05       14.68      1.64 o 
  -3   5  14       38.82       42.87      2.27 o 
  -2   5  14       44.15       53.97      2.51 o 
  -1   5  14      157.43      176.35      4.06 o 
   0   5  14      632.70      593.01     14.80 o 
   1   5  14      160.01      174.07      5.94 o 
   2   5  14       42.44       46.75      3.90 o 
   3   5  14       38.59       40.56      3.68 o 
   4   5  14       14.48       17.17      2.99 o 
   5   5  14       37.32       36.78      3.97 o 
   6   5  14        5.80        4.21      2.59 o 
   7   5  14        7.27        4.25      2.83 o 
  -6   6  14       11.48       15.74      2.74 o 
  -5   6  14        6.78        2.64      1.51 o 
  -4   6  14       55.04       49.71      2.63 o 
  -3   6  14        3.09       -0.06      1.28 o 
  -2   6  14        8.71       10.51      1.67 o 
  -1   6  14       30.42       29.56      2.16 o 
   0   6  14       28.73       30.74      2.54 o 
   1   6  14       31.85       29.54      4.00 o 
   2   6  14        7.72       10.67      2.90 o 
   3   6  14        2.69        1.04      4.28 o 
   4   6  14       55.86       59.72      4.55 o 
   5   6  14        7.07        7.98      2.68 o 
   6   6  14       11.90       16.61      3.34 o 
  -6   7  14       14.62       14.48      2.37 o 
  -5   7  14       34.12       38.43      2.61 o 
  -4   7  14       47.83       52.24      2.78 o 
  -3   7  14       32.14       41.45      2.52 o 
  -2   7  14      364.81      365.34      9.99 o 
  -1   7  14      178.84      186.29      4.46 o 
   0   7  14        2.60        4.19      1.74 o 
   1   7  14      179.81      194.49      7.94 o 
   2   7  14      366.39      356.32     11.71 o 
   3   7  14       32.87       53.75      4.48 o 
   4   7  14       48.03       55.36      3.70 o 
   5   7  14       34.18       45.88      3.56 o 
   6   7  14       14.30       10.50      2.57 o 
  -5   8  14       49.07       59.47      3.24 o 
  -4   8  14       14.40       15.37      2.32 o 
  -3   8  14        4.29       -0.34      1.70 o 
  -2   8  14       29.27       32.18      2.95 o 
  -1   8  14       48.64       51.33      4.61 o 
   0   8  14       74.65       64.57      6.47 o 
   1   8  14       50.09       51.03      3.99 o 
   2   8  14       29.95       33.75      3.71 o 
   3   8  14        4.50        4.23      2.40 o 
   4   8  14       14.79       19.64      3.35 o 
   5   8  14       49.10       64.18      6.43 o 
  -4   9  14        6.39        3.26      2.34 o 
  -3   9  14       22.70       26.03      3.55 o 
  -2   9  14        7.93       13.16      3.17 o 
  -1   9  14       11.29        6.47      3.48 o 
   0   9  14       24.97       32.97      4.86 o 
   1   9  14       11.19        5.17      2.64 o 
   2   9  14        8.46       16.36      2.66 o 
   3   9  14       22.86       18.83      2.71 o 
   4   9  14        6.22        1.16      2.30 o 
  -3  10  14        0.14       -2.59      2.59 o 
  -2  10  14        6.30        8.92      3.30 o 
  -1  10  14        9.92       11.28      3.46 o 
   0  10  14       20.83       18.16      4.97 o 
   1  10  14       10.07       12.10      4.41 o 
   2  10  14        6.32        2.13      2.60 o 
   3  10  14        0.16       -1.15      2.18 o 
   1   0  15     1252.52     1191.07     27.38 o 
   2   0  15      351.61      371.79      9.26 o 
   3   0  15      132.63      155.69      6.38 o 
   4   0  15       35.45       42.04      2.88 o 
   5   0  15      226.80      178.61      7.43 o 
   6   0  15       89.75      103.37      5.66 o 
   7   0  15        4.29        7.99      2.80 o 
  -7   1  15       15.54       18.90      3.56 o 
  -6   1  15       16.83       13.47      2.90 o 
  -5   1  15       65.25       62.62      3.60 o 
  -4   1  15       26.34       22.56      2.28 o 
  -3   1  15        4.32        2.43      1.14 o 
  -2   1  15      283.24      263.00      6.30 o 
  -1   1  15      309.33      319.70      5.20 o 
   0   1  15      185.40      191.46     10.21 o 
   1   1  15      307.14      323.85     11.93 o 
   2   1  15      282.00      260.79      7.49 o 
   3   1  15        3.21        1.60      2.02 o 
   4   1  15       28.56       23.68      5.30 o 
   5   1  15       64.28       58.66      4.51 o 
   6   1  15       17.04       19.63      6.47 o 
   7   1  15       16.08       20.97      5.50 o 
  -7   2  15        5.04        3.17      2.44 o 
  -6   2  15        6.01        0.66      1.86 o 
  -5   2  15       24.28       21.84      3.11 o 
  -4   2  15       98.26       89.98      3.28 o 
  -3   2  15      537.00      511.55      9.41 o 
  -2   2  15      606.29      558.50      7.21 o 
  -1   2  15       30.07       25.42      1.79 o 
   0   2  15      431.13      427.08      9.79 o 
   1   2  15       30.97       33.30      2.23 o 
   2   2  15      597.06      550.19     18.78 o 
   3   2  15      540.69      521.77     15.30 o 
   4   2  15       99.04       94.20      6.34 o 
   5   2  15       25.56       27.18      3.38 o 
   6   2  15        6.16        5.01      5.85 o 
   7   2  15        5.05        7.02      3.53 o 
  -7   3  15        1.56       -0.41      2.18 o 
  -6   3  15      118.07      112.61      5.02 o 
  -5   3  15       75.21       78.06      4.13 o 
  -4   3  15       49.20       54.63      2.41 o 
  -3   3  15      340.50      331.37      6.72 o 
  -2   3  15      236.32      222.27      6.59 o 
  -1   3  15      292.60      310.98      5.22 o 
   0   3  15       35.09       36.27      2.76 o 
   1   3  15      287.77      303.54      5.74 o 
   2   3  15      242.82      215.39      8.47 o 
   3   3  15      341.22      338.65     11.02 o 
   4   3  15       46.94       50.34      4.88 o 
   5   3  15       76.88       79.16      5.04 o 
   6   3  15      117.86      122.62      6.30 o 
   7   3  15        1.39        1.57      4.72 o 
  -7   4  15       12.94       11.85      2.79 o 
  -6   4  15       10.04       10.12      2.44 o 
  -5   4  15       78.37       73.35      3.34 o 
  -4   4  15        3.17        5.47      1.33 o 
  -3   4  15      127.85      129.19      3.65 o 
  -2   4  15       18.52       13.97      1.77 o 
  -1   4  15      397.49      377.43      5.94 o 
   0   4  15      158.25      133.17      3.50 o 
   1   4  15      389.88      365.90      8.50 o 
   2   4  15       18.70       16.55      3.30 o 
   3   4  15      130.97      140.34      6.22 o 
   4   4  15        3.40        6.70      2.49 o 
   5   4  15       78.29       78.54      5.39 o 
   6   4  15       10.45       13.97      3.01 o 
   7   4  15       12.95       11.21      3.27 o 
  -6   5  15        5.23       -0.94      2.48 o 
  -5   5  15        0.98       -0.41      1.42 o 
  -4   5  15      184.92      199.06      4.92 o 
  -3   5  15        5.60        5.54      1.38 o 
  -2   5  15       59.99       63.02      2.78 o 
  -1   5  15       89.85       86.52      3.48 o 
   0   5  15      182.26      164.40      5.65 o 
   1   5  15       85.50       82.28      7.58 o 
   2   5  15       58.04       65.63      4.20 o 
   3   5  15        5.48        3.30      2.34 o 
   4   5  15      184.29      197.19      7.99 o 
   5   5  15        0.86       -0.53      4.50 o 
   6   5  15        5.03       -0.89      3.02 o 
  -6   6  15        0.01       -1.07      4.04 o 
  -5   6  15       13.37       17.52      1.91 o 
  -4   6  15        0.64       -1.30      1.30 o 
  -3   6  15       15.05       12.78      1.82 o 
  -2   6  15       22.82       27.35      2.36 o 
  -1   6  15        2.78        5.92      1.74 o 
   0   6  15      111.69      127.75      4.10 o 
   1   6  15        3.06        2.81      2.89 o 
   2   6  15       22.53       21.35      3.09 o 
   3   6  15       14.66       13.06      2.95 o 
   4   6  15        0.58        0.64      2.88 o 
   5   6  15       13.55       18.37      3.25 o 
   6   6  15        0.00       -2.47      2.47 o 
  -5   7  15       32.76       38.04      2.59 o 
  -4   7  15        3.59        2.74      1.74 o 
  -3   7  15      150.63      166.94      4.62 o 
  -2   7  15       62.65       79.10      3.23 o 
  -1   7  15      114.51      101.08      4.38 o 
   0   7  15       13.10       10.60      1.95 o 
   1   7  15      115.54       99.00     10.11 o 
   2   7  15       60.60       86.73      6.34 o 
   3   7  15      152.70      177.95      7.59 o 
   4   7  15        3.50        2.78      2.50 o 
   5   7  15       31.94       35.31      3.36 o 
  -5   8  15       13.91       17.59      2.22 o 
  -4   8  15       18.39       17.38      2.08 o 
  -3   8  15       49.34       62.92      3.37 o 
  -2   8  15       42.72       40.51      2.74 o 
  -1   8  15        0.91       -2.86      2.86 o 
   0   8  15       13.07        7.11      2.58 o 
   1   8  15        0.80        0.68      2.19 o 
   2   8  15       43.41       38.74      4.06 o 
   3   8  15       50.72       63.03      5.10 o 
   4   8  15       18.39       16.59      6.10 o 
   5   8  15       13.68       13.19      3.29 o 
  -4   9  15       35.30       36.75      3.05 o 
  -3   9  15       20.50       17.94      7.80 o 
  -2   9  15       11.49       25.14      4.97 o 
  -1   9  15        1.43       -2.17      2.17 o 
   0   9  15       34.58       27.39      3.70 o 
   1   9  15        1.56       -2.25      2.25 o 
   2   9  15       11.77       17.88      2.70 o 
   3   9  15       20.10       19.52      2.92 o 
   4   9  15       35.04       38.53      5.61 o 
  -2  10  15       13.57       23.07      3.60 o 
  -1  10  15       10.92       22.52      3.84 o 
   0  10  15        8.43        0.93      3.24 o 
   1  10  15       10.77       14.11      3.47 o 
   2  10  15       13.89       23.22      3.04 o 
   0   0  16       20.72       15.55      2.91 o 
   1   0  16       66.83       65.56      2.68 o 
   2   0  16        7.95       10.97      1.43 o 
   3   0  16       26.54       24.66      3.00 o 
   4   0  16      136.19      131.57      6.02 o 
   5   0  16      268.42      272.15      9.84 o 
   6   0  16        1.11        0.82      2.51 o 
   7   0  16       94.42       83.99      5.50 o 
  -7   1  16       13.44        9.60      3.09 o 
  -6   1  16      158.05      149.22      7.04 o 
  -5   1  16        3.06        2.18      2.19 o 
  -4   1  16      174.13      145.81      5.23 o 
  -3   1  16       80.57       76.89      2.88 o 
  -2   1  16      176.52      149.33      3.66 o 
  -1   1  16       43.18       40.33      3.02 o 
   0   1  16      336.27      307.04      7.12 o 
   1   1  16       41.03       50.66      3.78 o 
   2   1  16      175.47      150.47     10.23 o 
   3   1  16       83.88       77.48      7.32 o 
   4   1  16      170.67      146.30      6.46 o 
   5   1  16        3.46        1.87      2.30 o 
   6   1  16      157.84      165.87      7.40 o 
   7   1  16       13.31       11.22      4.15 o 
  -7   2  16        2.22       -2.40      2.40 o 
  -6   2  16       41.84       39.72      3.41 o 
  -5   2  16       13.63       12.08      2.24 o 
  -4   2  16      210.87      200.52      6.45 o 
  -3   2  16       85.52       70.49      2.87 o 
  -2   2  16      260.70      237.94      4.68 o 
  -1   2  16      182.32      180.27      5.76 o 
   0   2  16       13.17       11.19      1.49 o 
   1   2  16      177.64      173.19      5.98 o 
   2   2  16      266.47      252.60     10.95 o 
   3   2  16       87.05       79.74     11.99 o 
   4   2  16      209.44      211.62      8.14 o 
   5   2  16       14.36       11.29      2.85 o 
   6   2  16       41.51       51.57      4.64 o 
   7   2  16        2.12       -2.40      2.57 o 
  -7   3  16        0.22        0.10      2.09 o 
  -6   3  16        2.31       -1.60      2.23 o 
  -5   3  16       32.99       33.23      3.07 o 
  -4   3  16       15.02       11.69      1.83 o 
  -3   3  16      178.42      143.94      4.20 o 
  -2   3  16       54.54       55.34      2.66 o 
  -1   3  16       25.11       20.90      2.46 o 
   0   3  16      529.11      553.72      8.50 o 
   1   3  16       22.86       16.92      3.71 o 
   2   3  16       52.34       47.29      4.55 o 
   3   3  16      180.54      157.68      9.40 o 
   4   3  16       15.93        9.68      2.60 o 
   5   3  16       32.91       29.36      3.67 o 
   6   3  16        2.12        0.58      2.53 o 
   7   3  16        0.19       -2.45      2.45 o 
  -7   4  16       24.80       27.99      3.48 o 
  -6   4  16        2.05       -0.74      2.08 o 
  -5   4  16      100.43      109.34      4.83 o 
  -4   4  16       75.83       76.64      2.89 o 
  -3   4  16       97.26       91.09      3.32 o 
  -2   4  16      219.80      213.14      4.99 o 
  -1   4  16      132.74      130.12      4.14 o 
   0   4  16        1.71       -1.22      1.22 o 
   1   4  16      129.24      137.02      5.34 o 
   2   4  16      215.54      206.18      6.97 o 
   3   4  16      100.88       97.95      5.38 o 
   4   4  16       77.67       77.48      4.90 o 
   5   4  16       98.47       97.69      5.74 o 
   6   4  16        1.92       -1.15      3.57 o 
   7   4  16       24.88       37.09      4.40 o 
  -6   5  16       14.23       17.31      2.94 o 
  -5   5  16       79.38       81.43      3.71 o 
  -4   5  16       17.63       11.24      1.63 o 
  -3   5  16       17.44       21.47      2.01 o 
  -2   5  16       86.35       83.60      3.05 o 
  -1   5  16      133.26      128.47      3.62 o 
   0   5  16       51.97       42.74      3.73 o 
   1   5  16      130.65      121.86      5.34 o 
   2   5  16       87.31       80.54      4.69 o 
   3   5  16       17.40       22.85      3.31 o 
   4   5  16       16.95       13.64      3.13 o 
   5   5  16       79.77       79.22      5.45 o 
   6   5  16       14.17       22.84      3.62 o 
  -6   6  16       21.36       25.43      3.23 o 
  -5   6  16        5.12        3.09      1.91 o 
  -4   6  16       41.52       48.61      2.66 o 
  -3   6  16       49.87       56.74      3.00 o 
  -2   6  16        1.98        1.55      1.41 o 
  -1   6  16       82.27       72.35      3.14 o 
   0   6  16        2.75       12.29      2.76 o 
   1   6  16       80.33       75.14      5.23 o 
   2   6  16        2.40        0.51      5.70 o 
   3   6  16       50.83       59.96      4.72 o 
   4   6  16       40.64       52.62      5.65 o 
   5   6  16        4.78        6.37      2.74 o 
   6   6  16       21.31       31.79      4.21 o 
  -5   7  16       33.14       37.60      2.63 o 
  -4   7  16       32.78       30.65      2.82 o 
  -3   7  16       63.51       77.57      3.56 o 
  -2   7  16      106.59       88.08      3.35 o 
  -1   7  16      137.51      148.73      4.82 o 
   0   7  16        4.12        3.51      3.01 o 
   1   7  16      133.96      149.46      6.88 o 
   2   7  16      105.11       81.57      5.19 o 
   3   7  16       64.27       80.57      5.54 o 
   4   7  16       32.64       35.86      5.01 o 
   5   7  16       33.14       37.80      4.28 o 
  -4   8  16        5.41        5.96      1.87 o 
  -3   8  16       22.88       19.33      2.27 o 
  -2   8  16       53.11       46.76      4.24 o 
  -1   8  16        1.44       -1.84      2.14 o 
   0   8  16        3.65        2.29      2.55 o 
   1   8  16        1.48       -2.24      2.24 o 
   2   8  16       52.43       40.41      4.23 o 
   3   8  16       23.65       16.26      4.79 o 
   4   8  16        5.21       11.36      3.43 o 
  -3   9  16        0.63        0.44      2.08 o 
  -2   9  16       31.47       33.10      4.00 o 
  -1   9  16        2.07       -2.14      2.14 o 
   0   9  16        1.25        6.25      2.83 o 
   1   9  16        2.08       -1.06      2.84 o 
   2   9  16       31.25       41.55      3.48 o 
   3   9  16        0.59       -1.10      2.33 o 
  -1  10  16        1.05        2.03      3.04 o 
   0  10  16        0.20       -2.64      2.64 o 
   1  10  16        1.03       -1.29      3.55 o 
   1   0  17      113.58      116.59      3.56 o 
   2   0  17       48.33       48.37      2.35 o 
   3   0  17      181.16      158.78      6.65 o 
   4   0  17        1.91        2.17      3.53 o 
   5   0  17       34.32       32.58      5.23 o 
   6   0  17       19.14       15.10      3.08 o 
   7   0  17       11.98        7.85      3.07 o 
  -7   1  17       55.63       62.03      7.65 o 
  -6   1  17        5.69        5.31      2.71 o 
  -5   1  17       68.08       68.92      4.71 o 
  -4   1  17      104.21       90.17      4.97 o 
  -3   1  17       63.95       60.62      6.21 o 
  -2   1  17       45.45       47.31      2.45 o 
  -1   1  17      167.01      163.79      4.00 o 
   0   1  17      373.96      366.25      5.90 o 
   1   1  17      163.17      166.26      4.31 o 
   2   1  17       44.63       51.12      2.85 o 
   3   1  17       65.77       62.97      4.44 o 
   4   1  17      100.75       84.28     11.48 o 
   5   1  17       68.58       71.46      5.68 o 
   6   1  17        6.34        5.96      4.81 o 
   7   1  17       55.13       61.44      5.22 o 
  -7   2  17        3.73        3.32      7.09 o 
  -6   2  17        6.09        0.23      2.55 o 
  -5   2  17       61.68       59.09      3.76 o 
  -4   2  17       64.43       59.81      3.70 o 
  -3   2  17       99.55       81.49      3.06 o 
  -2   2  17        0.31       -0.45      1.28 o 
  -1   2  17      111.36      106.61      3.67 o 
   0   2  17      914.53      910.60     18.24 o 
   1   2  17      112.60      113.75      3.53 o 
   2   2  17        0.14       -2.08      2.08 o 
   3   2  17       98.05       83.80      4.94 o 
   4   2  17       63.61       54.67      4.42 o 
   5   2  17       61.62       67.28      5.39 o 
   6   2  17        6.19        5.28      2.90 o 
   7   2  17        3.54        3.18      2.78 o 
  -7   3  17       30.21       26.43      5.41 o 
  -6   3  17        0.65       -1.98      1.98 o 
  -5   3  17       86.78       73.90      4.87 o 
  -4   3  17      123.71      125.12      5.03 o 
  -3   3  17       31.37       25.07      1.98 o 
  -2   3  17      332.27      344.64      5.96 o 
  -1   3  17      526.22      524.69     10.49 o 
   0   3  17        0.03        0.95      1.93 o 
   1   3  17      525.18      528.09     13.98 o 
   2   3  17      328.40      294.04     12.28 o 
   3   3  17       29.50       28.73      3.53 o 
   4   3  17      126.53      128.24      7.18 o 
   5   3  17       83.44       78.28      5.02 o 
   6   3  17        0.78       -0.91      2.67 o 
   7   3  17       31.08       33.88      6.07 o 
  -6   4  17       25.68       21.20      2.91 o 
  -5   4  17       17.95       16.12      2.59 o 
  -4   4  17        1.04       -0.31      1.31 o 
  -3   4  17      184.03      173.62      4.85 o 
  -2   4  17       83.00       67.82      3.40 o 
  -1   4  17      242.51      259.84      6.18 o 
   0   4  17      132.01      142.49      3.78 o 
   1   4  17      249.74      250.27      7.63 o 
   2   4  17       81.84       81.66      4.71 o 
   3   4  17      182.04      172.53      7.40 o 
   4   4  17        1.00        0.27      2.28 o 
   5   4  17       17.85       19.13      3.40 o 
   6   4  17       25.32       25.36      3.87 o 
  -6   5  17       27.86       22.97      3.23 o 
  -5   5  17        9.75       15.09      3.53 o 
  -4   5  17       42.31       49.73      2.61 o 
  -3   5  17      112.93      101.13      3.72 o 
  -2   5  17       58.52       62.66      3.06 o 
  -1   5  17        0.18        0.77      1.41 o 
   0   5  17      169.30      175.37      5.29 o 
   1   5  17        0.15        2.43      2.38 o 
   2   5  17       58.93       72.73      5.76 o 
   3   5  17      113.98      108.88     12.73 o 
   4   5  17       40.81       47.08      4.54 o 
   5   5  17        9.30       11.90      6.45 o 
   6   5  17       27.78       33.28      4.22 o 
  -5   6  17        3.56        4.98      1.91 o 
  -4   6  17        7.73        4.51      1.60 o 
  -3   6  17       11.01       15.83      3.10 o 
  -2   6  17       26.76       32.52      2.36 o 
  -1   6  17       60.55       64.69      3.41 o 
   0   6  17        4.02       -1.54      1.99 o 
   1   6  17       59.38       61.74      4.59 o 
   2   6  17       28.27       37.67      3.89 o 
   3   6  17       11.32       13.17      3.02 o 
   4   6  17        7.20        3.54      4.06 o 
   5   6  17        3.68       -0.11      2.64 o 
  -5   7  17        9.12       14.40      2.11 o 
  -4   7  17       93.20      113.01      3.93 o 
  -3   7  17       74.40       82.94      3.71 o 
  -2   7  17       10.58       11.58      1.91 o 
  -1   7  17       80.60       87.54      3.85 o 
   0   7  17       34.74       52.91      5.90 o 
   1   7  17       79.95       81.25      4.91 o 
   2   7  17       10.77        7.81      2.61 o 
   3   7  17       74.34       90.47      7.91 o 
   4   7  17       92.01      101.63      8.18 o 
   5   7  17        9.16       14.76      6.92 o 
  -4   8  17       14.96       22.64      2.57 o 
  -3   8  17       11.80       19.12      2.30 o 
  -2   8  17       13.00       16.96      2.62 o 
  -1   8  17       12.81       15.62      3.62 o 
   0   8  17        0.82        1.27      4.21 o 
   1   8  17       13.41       18.59      3.54 o 
   2   8  17       13.09       12.53      7.91 o 
   3   8  17       12.29       22.04      3.68 o 
   4   8  17       15.03       17.53      3.62 o 
  -2   9  17       11.12       11.50      3.28 o 
  -1   9  17        1.38        2.55      3.57 o 
   0   9  17        1.92        6.87      3.59 o 
   1   9  17        1.27       -1.18      2.77 o 
   2   9  17       10.87       12.56      2.52 o 
   0   0  18     1557.05     1546.25     43.34 o 
   1   0  18      150.01      164.74      4.13 o 
   2   0  18      288.67      300.61     18.42 o 
   3   0  18       40.70       44.63      3.97 o 
   4   0  18       18.22       15.94      2.92 o 
   5   0  18       29.74       32.83      6.83 o 
   6   0  18        5.38        1.68      2.49 o 
   7   0  18       56.32       54.34      4.89 o 
  -6   1  18       18.10       13.13      3.28 o 
  -5   1  18        3.39        3.65      2.52 o 
  -4   1  18        5.96        5.83      2.27 o 
  -3   1  18       27.98       26.31      3.09 o 
  -2   1  18      147.56      128.53      3.57 o 
  -1   1  18        3.12        1.68      1.66 o 
   0   1  18      312.87      303.18      6.41 o 
   1   1  18        3.25        2.01      1.56 o 
   2   1  18      145.72      130.12     10.04 o 
   3   1  18       29.08       27.16      3.40 o 
   4   1  18        5.88        3.34      2.59 o 
   5   1  18        3.26        0.66      3.95 o 
   6   1  18       17.98       10.78      3.66 o 
  -6   2  18        5.69        9.35      3.01 o 
  -5   2  18       11.38       13.19      3.02 o 
  -4   2  18       59.92       70.14      4.60 o 
  -3   2  18       18.30       17.30      1.77 o 
  -2   2  18       77.50       72.85      3.15 o 
  -1   2  18      348.90      327.77      7.14 o 
   0   2  18        4.42        5.56      1.75 o 
   1   2  18      352.34      323.25     10.00 o 
   2   2  18       77.25       76.61      4.79 o 
   3   2  18       19.37       13.90      2.90 o 
   4   2  18       59.05       65.64      4.95 o 
   5   2  18       10.70       14.00      3.17 o 
   6   2  18        5.25        3.96      2.83 o 
  -6   3  18        0.07       -2.43      2.48 o 
  -5   3  18       17.76       17.79      2.57 o 
  -4   3  18       27.38       32.84      3.61 o 
  -3   3  18      108.83      101.68      3.53 o 
  -2   3  18      132.22      140.91      4.66 o 
  -1   3  18      291.09      251.58      5.42 o 
   0   3  18       42.07       39.39      2.33 o 
   1   3  18      297.81      278.22      8.49 o 
   2   3  18      132.36      149.34     13.08 o 
   3   3  18      105.16      100.34     10.58 o 
   4   3  18       26.68       34.77      5.12 o 
   5   3  18       18.04       16.29      3.31 o 
   6   3  18        0.04       -3.33      3.33 o 
  -6   4  18       34.85       28.86      3.32 o 
  -5   4  18       11.90        9.37      2.29 o 
  -4   4  18       20.72       24.11      2.62 o 
  -3   4  18       21.79       30.82      2.27 o 
  -2   4  18      119.11      118.82      5.65 o 
  -1   4  18       24.95       21.39      2.20 o 
   0   4  18      217.71      225.07      5.37 o 
   1   4  18       25.95       25.66      4.40 o 
   2   4  18      121.79      116.72      5.60 o 
   3   4  18       20.74       27.31      3.50 o 
   4   4  18       20.14       23.25      3.62 o 
   5   4  18       11.31       14.28      3.26 o 
   6   4  18       35.43       34.23      4.30 o 
  -5   5  18        6.14        3.07      2.88 o 
  -4   5  18       11.81       11.61      1.91 o 
  -3   5  18      124.00      128.75      4.20 o 
  -2   5  18        6.65        6.32      1.65 o 
  -1   5  18       48.60       54.08      2.69 o 
   0   5  18       33.43       50.38      5.68 o 
   1   5  18       50.22       51.30      7.12 o 
   2   5  18        5.59        1.80      3.01 o 
   3   5  18      123.01      116.80      6.20 o 
   4   5  18       12.39       12.93      3.26 o 
   5   5  18        6.42        3.69      2.90 o 
  -5   6  18       19.75       18.10      3.00 o 
  -4   6  18        0.20       -1.52      1.52 o 
  -3   6  18       71.18       72.14      3.40 o 
  -2   6  18       24.25       22.20      2.17 o 
  -1   6  18       64.48       61.49      3.83 o 
   0   6  18       56.70       67.21      4.99 o 
   1   6  18       64.55       62.35      4.81 o 
   2   6  18       25.36       19.45      3.32 o 
   3   6  18       69.99       73.31      6.47 o 
   4   6  18        0.32        6.76      3.02 o 
   5   6  18       19.92       23.63      4.00 o 
  -4   7  18       51.18       53.21      3.29 o 
  -3   7  18       62.80       61.02      4.27 o 
  -2   7  18       30.54       23.86      3.27 o 
  -1   7  18       30.04       45.51      3.65 o 
   0   7  18       13.23       23.16      5.54 o 
   1   7  18       30.92       40.54      4.03 o 
   2   7  18       30.74       25.90      3.64 o 
   3   7  18       61.42       62.91     11.20 o 
   4   7  18       50.45       51.11      4.81 o 
  -3   8  18        1.03       -0.47      1.77 o 
  -2   8  18        3.11        0.31      2.27 o 
  -1   8  18        0.30       -0.05      2.80 o 
   0   8  18       20.97       12.50      4.70 o 
   1   8  18        0.39        0.77      3.17 o 
   2   8  18        3.00        1.82      2.49 o 
   3   8  18        1.01       -1.15      3.88 o 
  -2   9  18       21.68       22.92      4.88 o 
  -1   9  18        0.38        0.66      2.75 o 
   0   9  18       15.46       19.68      3.64 o 
   1   9  18        0.41       -2.54      2.54 o 
   2   9  18       21.11       23.63      5.63 o 
   1   0  19       37.93       45.79      3.18 o 
   2   0  19        0.14       -1.57      2.35 o 
   3   0  19       15.64       17.48      2.95 o 
   4   0  19        7.08        4.37      2.64 o 
   5   0  19        0.09       -1.33      2.36 o 
   6   0  19        7.21        1.59      3.10 o 
  -6   1  19       50.70       49.05      4.90 o 
  -5   1  19       15.93       13.34      2.87 o 
  -4   1  19       27.25       27.64      3.50 o 
  -3   1  19       57.52       61.67      5.61 o 
  -2   1  19        2.59        0.32      1.38 o 
  -1   1  19       91.71       84.73      3.27 o 
   0   1  19      390.64      421.69      7.22 o 
   1   1  19       93.61       86.73      3.64 o 
   2   1  19        2.32        2.54      2.22 o 
   3   1  19       56.39       66.41      9.53 o 
   4   1  19       25.64       24.27      3.47 o 
   5   1  19       17.04       16.22      7.09 o 
   6   1  19       48.97       41.72      4.50 o 
  -6   2  19        3.10       -0.46      6.61 o 
  -5   2  19       24.29       26.05      3.51 o 
  -4   2  19       49.67       48.56      4.30 o 
  -3   2  19        1.97       -1.35      2.07 o 
  -2   2  19      308.06      310.86      6.22 o 
  -1   2  19        6.00        5.64      1.95 o 
   0   2  19      134.57      123.30      3.99 o 
   1   2  19        5.70        7.23      2.80 o 
   2   2  19      309.73      317.31     13.39 o 
   3   2  19        2.04        7.26      5.34 o 
   4   2  19       47.67       48.77      4.68 o 
   5   2  19       23.85       19.04      3.55 o 
   6   2  19        3.12        2.81      2.98 o 
  -6   3  19       25.37       27.90      3.93 o 
  -5   3  19        6.19        5.00      2.81 o 
  -4   3  19       34.45       38.61      6.43 o 
  -3   3  19       62.49       68.78      3.10 o 
  -2   3  19        8.50        3.65      1.63 o 
  -1   3  19       69.10       67.04      3.51 o 
   0   3  19       55.42       64.14      6.08 o 
   1   3  19       68.63       73.63      6.39 o 
   2   3  19        9.06        7.39      2.59 o 
   3   3  19       60.08       69.62      4.84 o 
   4   3  19       33.64       40.15      4.15 o 
   5   3  19        5.90        2.36      4.15 o 
   6   3  19       26.20       28.68      4.23 o 
  -5   4  19        1.95        4.97      2.85 o 
  -4   4  19       61.92       54.06      4.47 o 
  -3   4  19       23.54       29.04      2.27 o 
  -2   4  19        0.08       -1.40      1.43 o 
  -1   4  19       71.19       74.62      3.43 o 
   0   4  19       96.19       84.83      3.70 o 
   1   4  19       68.95       87.83      4.91 o 
   2   4  19        0.12        0.14      2.93 o 
   3   4  19       22.28       26.91      5.48 o 
   4   4  19       61.70       47.85      6.03 o 
   5   4  19        1.91        7.14      3.13 o 
  -5   5  19        6.04        1.61      2.35 o 
  -4   5  19        6.25        3.41      2.93 o 
  -3   5  19       12.09       13.11      1.91 o 
  -2   5  19        1.12        2.06      1.61 o 
  -1   5  19      159.64      131.15      9.05 o 
   0   5  19        0.27        1.19      2.91 o 
   1   5  19      160.41      139.54      6.06 o 
   2   5  19        0.96       -0.22      2.42 o 
   3   5  19       11.64       15.19      6.07 o 
   4   5  19        6.96        5.01      3.41 o 
   5   5  19        6.37        3.60      2.86 o 
  -4   6  19       27.73       43.98      2.97 o 
  -3   6  19        5.62        7.93      1.86 o 
  -2   6  19        4.06        3.31      1.78 o 
  -1   6  19       22.64       17.87      2.42 o 
   0   6  19      106.44      132.67      6.05 o 
   1   6  19       23.37       23.20      3.62 o 
   2   6  19        4.56        8.93      3.10 o 
   3   6  19        5.61        1.03      2.88 o 
   4   6  19       28.15       44.74      4.72 o 
  -4   7  19       13.34       10.65      2.18 o 
  -3   7  19       53.45       61.55      3.46 o 
  -2   7  19        0.69       -2.55      2.55 o 
  -1   7  19        5.04        4.56      5.74 o 
   0   7  19       12.15        1.73      2.51 o 
   1   7  19        5.03        4.48      3.68 o 
   2   7  19        0.80        2.53      2.60 o 
   3   7  19       52.13       60.05      5.29 o 
   4   7  19       13.76        3.89      4.90 o 
  -2   8  19        4.64        5.68      2.20 o 
  -1   8  19       14.67       24.34      4.74 o 
   0   8  19        7.27        2.95      4.48 o 
   1   8  19       14.96       22.57      3.99 o 
   2   8  19        4.43        3.72      2.83 o 
   0   0  20      275.42      304.44     11.99 o 
   1   0  20      128.20      124.59      4.70 o 
   2   0  20       41.76       42.81      4.30 o 
   3   0  20      145.99      137.22      6.52 o 
   4   0  20        9.32        8.38      2.73 o 
   5   0  20       18.53       24.18      7.63 o 
   6   0  20        0.39       -2.57      2.57 o 
  -6   1  20        9.96        9.54      3.11 o 
  -5   1  20        0.84       -2.22      2.49 o 
  -4   1  20       24.38       25.25      3.59 o 
  -3   1  20       35.88       40.21      3.92 o 
  -2   1  20       32.57       30.38      3.43 o 
  -1   1  20      125.20      121.80      3.75 o 
   0   1  20        3.22        3.15      1.63 o 
   1   1  20      125.04      122.37      4.28 o 
   2   1  20       32.50       32.75      6.07 o 
   3   1  20       35.59       37.04      3.89 o 
   4   1  20       24.58       34.25      3.98 o 
   5   1  20        0.80        0.42      2.52 o 
   6   1  20       10.02        9.54      3.16 o 
  -6   2  20       25.15       22.87      3.97 o 
  -5   2  20       18.04       15.75      3.21 o 
  -4   2  20       21.73       22.55      3.40 o 
  -3   2  20       23.73       21.44      5.45 o 
  -2   2  20        2.13        2.44      1.64 o 
  -1   2  20        2.18        3.19      1.59 o 
   0   2  20       61.18       51.34      3.07 o 
   1   2  20        1.92        0.90      2.43 o 
   2   2  20        2.12        2.37      2.68 o 
   3   2  20       22.98       21.15      7.38 o 
   4   2  20       22.61       23.84      3.58 o 
   5   2  20       18.68        8.35      4.23 o 
   6   2  20       25.64       27.44      4.63 o 
  -5   3  20        5.41        1.33      3.50 o 
  -4   3  20       11.22       21.97      3.36 o 
  -3   3  20       14.51       14.33      2.90 o 
  -2   3  20       15.20       12.58      1.76 o 
  -1   3  20       81.46       78.47      3.35 o 
   0   3  20        1.29       10.24      3.35 o 
   1   3  20       77.10       88.59      8.54 o 
   2   3  20       16.47       18.50      3.27 o 
   3   3  20       15.59       21.00      4.88 o 
   4   3  20       11.05       16.56      3.14 o 
   5   3  20        5.39        0.18      2.86 o 
  -5   4  20        7.52        9.19      3.06 o 
  -4   4  20       12.66       12.09      5.23 o 
  -3   4  20       23.31       22.65      2.22 o 
  -2   4  20        1.51        0.55      1.45 o 
  -1   4  20        2.06        3.93      2.18 o 
   0   4  20      165.26      163.68      6.41 o 
   1   4  20        1.86        5.17      3.77 o 
   2   4  20        1.54       -1.98      3.13 o 
   3   4  20       23.76       33.87      4.06 o 
   4   4  20       12.84        6.77      2.77 o 
   5   4  20        7.37        5.55      3.16 o 
  -5   5  20       15.00       14.73      3.53 o 
  -4   5  20       10.24       11.84      3.46 o 
  -3   5  20       15.78        9.57      1.84 o 
  -2   5  20       19.79       24.90      2.29 o 
  -1   5  20       11.03       14.17      2.36 o 
   0   5  20      213.94      229.23     12.05 o 
   1   5  20       10.69       18.33      5.28 o 
   2   5  20       20.21       25.05      3.63 o 
   3   5  20       16.15        8.24      3.20 o 
   4   5  20        9.77       11.93      4.21 o 
   5   5  20       14.80       17.99      3.74 o 
  -4   6  20       53.81       53.37      3.29 o 
  -3   6  20        2.17        1.03      1.73 o 
  -2   6  20        8.38       11.75      2.37 o 
  -1   6  20        5.87        7.51      2.44 o 
   0   6  20        4.08        0.73      2.35 o 
   1   6  20        6.08        6.66      4.35 o 
   2   6  20        7.81       10.54      3.00 o 
   3   6  20        2.11        5.34      2.84 o 
   4   6  20       55.39       52.89      5.07 o 
  -3   7  20        2.57        1.48      1.87 o 
  -2   7  20       30.67       33.20      3.09 o 
  -1   7  20       37.59       55.93      4.67 o 
   0   7  20        1.16       -2.48      2.48 o 
   1   7  20       37.47       51.56      8.31 o 
   2   7  20       30.68       31.07      4.23 o 
   3   7  20        2.35        5.63      3.41 o 
  -1   8  20        0.27       -2.57      2.57 o 
   0   8  20        9.35        9.61      3.94 o 
   1   8  20        0.27       -0.80      7.67 o 
   1   0  21      157.78      173.33      5.23 o 
   2   0  21       14.14       18.34      2.99 o 
   3   0  21        8.29        4.52      2.62 o 
   4   0  21       13.20       15.10      5.10 o 
   5   0  21        7.54       16.13      4.12 o 
  -5   1  21        3.07        1.54      2.77 o 
  -4   1  21       30.05       32.00      3.90 o 
  -3   1  21       27.25       33.52      3.77 o 
  -2   1  21       62.94       63.10      4.97 o 
  -1   1  21       50.68       63.26      3.34 o 
   0   1  21      465.78      468.76      7.72 o 
   1   1  21       49.45       63.96      6.35 o 
   2   1  21       63.06       69.66      6.12 o 
   3   1  21       25.95       27.87      3.53 o 
   4   1  21       30.84       31.16      5.63 o 
   5   1  21        2.82       -2.30      2.65 o 
  -5   2  21        3.20        0.74      2.93 o 
  -4   2  21       40.34       44.90      4.72 o 
  -3   2  21       11.80       10.85      2.85 o 
  -2   2  21       11.75       16.87      2.83 o 
  -1   2  21       21.61       22.84      2.69 o 
   0   2  21      103.27      103.48      6.20 o 
   1   2  21       21.52       26.02      5.45 o 
   2   2  21        9.94       10.08      3.27 o 
   3   2  21       11.98       14.95      3.18 o 
   4   2  21       41.22       47.07      4.61 o 
   5   2  21        3.23        1.16      2.80 o 
  -5   3  21        7.72        8.37      3.04 o 
  -4   3  21       21.08       26.01      3.70 o 
  -3   3  21       20.95       19.13      6.36 o 
  -2   3  21       19.13       16.60      2.57 o 
  -1   3  21       74.98       69.56      3.12 o 
   0   3  21        1.09       -1.81      1.81 o 
   1   3  21       74.49       75.04      6.16 o 
   2   3  21       19.74       19.24      3.29 o 
   3   3  21       21.69       21.51      3.64 o 
   4   3  21       20.98       28.65      4.00 o 
   5   3  21        7.82        5.49      3.20 o 
  -4   4  21       23.54       25.78      3.57 o 
  -3   4  21        1.31        6.13      3.58 o 
  -2   4  21       14.05        9.83      1.91 o 
  -1   4  21        6.24       15.31      3.05 o 
   0   4  21      234.80      215.10      7.44 o 
   1   4  21        6.59       11.37      4.41 o 
   2   4  21       14.41       13.87      3.42 o 
   3   4  21        1.24        2.13      2.79 o 
   4   4  21       23.34       29.15      4.00 o 
  -4   5  21        0.83        3.28      2.86 o 
  -3   5  21        4.98        6.71      1.89 o 
  -2   5  21       23.96       20.88      4.16 o 
  -1   5  21        5.49        1.77      2.39 o 
   0   5  21       15.87       14.62      4.07 o 
   1   5  21        5.58       -1.16      2.27 o 
   2   5  21       23.97       23.50      5.21 o 
   3   5  21        4.74        6.10      3.46 o 
   4   5  21        0.95       -4.41      4.54 o 
  -3   6  21       11.31        8.40      2.05 o 
  -2   6  21       44.62       74.40      4.51 o 
  -1   6  21       11.06       15.53      2.95 o 
   0   6  21        0.73       -1.62      2.68 o 
   1   6  21       11.13        9.40      3.15 o 
   2   6  21       44.47       67.05      5.24 o 
   3   6  21       11.58        9.91      3.27 o 
  -2   7  21        9.04        1.39      2.18 o 
  -1   7  21        8.45        4.49      4.68 o 
   0   7  21        4.81        5.80      3.91 o 
   1   7  21        8.63        5.54      3.26 o 
   2   7  21        8.86        7.72      3.18 o 
   0   0  22      117.25      136.18     10.93 o 
   1   0  22       27.59       27.69      3.31 o 
   2   0  22       39.48       36.34      5.04 o 
   3   0  22        9.86       23.11      5.34 o 
   4   0  22        0.31        0.24      2.76 o 
   5   0  22       18.38       18.26      3.50 o 
  -5   1  22        7.56        7.50      3.20 o 
  -4   1  22        6.79        8.02      2.96 o 
  -3   1  22        3.21        1.44      3.64 o 
  -2   1  22        4.99        0.01      2.94 o 
  -1   1  22       17.16       19.49      2.19 o 
   0   1  22        0.24        6.66      2.22 o 
   1   1  22       18.84       16.27      3.14 o 
   2   1  22        4.63        0.68      2.82 o 
   3   1  22        3.37        2.85      2.62 o 
   4   1  22        6.52        3.35      2.68 o 
   5   1  22        7.39       12.26      3.35 o 
  -5   2  22        0.82        6.10      3.02 o 
  -4   2  22       61.70       64.08      5.17 o 
  -3   2  22       12.03       15.15      3.77 o 
  -2   2  22       53.27       57.27      5.70 o 
  -1   2  22       18.78       20.54      2.59 o 
   0   2  22       49.08       49.72      3.34 o 
   1   2  22       18.39       18.06      3.74 o 
   2   2  22       54.98       59.83      6.14 o 
   3   2  22       11.91       18.81      3.43 o 
   4   2  22       62.33       76.91      5.67 o 
   5   2  22        0.74        2.61      5.68 o 
  -4   3  22       24.84       26.36      3.76 o 
  -3   3  22       33.30       27.84      3.70 o 
  -2   3  22       40.30       51.18      3.07 o 
  -1   3  22        8.76       10.27      2.79 o 
   0   3  22        7.22       16.17      3.40 o 
   1   3  22        8.91        0.39      6.85 o 
   2   3  22       39.61       59.34      4.76 o 
   3   3  22       33.26       28.76      8.58 o 
   4   3  22       25.45       31.24      4.07 o 
  -4   4  22        5.17        2.30      2.79 o 
  -3   4  22       38.87       48.68      4.60 o 
  -2   4  22        3.15        3.58      1.74 o 
  -1   4  22        1.61        0.91      2.00 o 
   0   4  22        0.02        2.50      2.47 o 
   1   4  22        1.56       -0.38      3.39 o 
   2   4  22        3.28        9.12      3.36 o 
   3   4  22       37.37       56.57      9.91 o 
   4   4  22        4.96        6.34      3.21 o 
  -3   5  22        9.54       13.19      2.30 o 
  -2   5  22       31.43       33.31      3.15 o 
  -1   5  22        6.96       12.92      4.12 o 
   0   5  22       16.07       13.72      3.68 o 
   1   5  22        6.59        6.29      3.60 o 
   2   5  22       30.33       26.91      3.85 o 
   3   5  22        9.37       11.19      5.50 o 
  -2   6  22        0.80       -0.52      2.09 o 
  -1   6  22        7.20        8.47      3.24 o 
   0   6  22        4.62        6.10      2.70 o 
   1   6  22        7.32        5.54      3.09 o 
   2   6  22        0.70       -1.10      3.88 o 
   0   7  22        4.42        3.42      2.97 o 
   1   0  23       27.10       34.07      3.92 o 
   2   0  23        9.77       12.07      3.54 o 
   3   0  23       64.17       80.66      5.67 o 
   4   0  23        0.40       -0.49      2.89 o 
  -4   1  23       44.93       52.33      7.78 o 
  -3   1  23       22.68       32.82      7.69 o 
  -2   1  23       30.04       30.35      3.78 o 
  -1   1  23        9.36       13.10      2.80 o 
   0   1  23        0.24        1.33      2.17 o 
   1   1  23        9.09        6.83      3.19 o 
   2   1  23       30.76       33.38      4.33 o 
   3   1  23       21.90       29.02      4.30 o 
   4   1  23       45.34       64.78      7.49 o 
  -4   2  23        9.31        9.95      3.26 o 
  -3   2  23       18.61       14.42      3.34 o 
  -2   2  23       68.54       66.06      4.96 o 
  -1   2  23       37.71       36.96      5.32 o 
   0   2  23       93.35      109.54      7.93 o 
   1   2  23       37.85       36.05      4.09 o 
   2   2  23       67.86       70.44      5.16 o 
   3   2  23       18.77       17.11      3.46 o 
   4   2  23        9.90       19.92      3.89 o 
  -4   3  23       11.54       20.21      3.71 o 
  -3   3  23       40.70       51.07      4.67 o 
  -2   3  23       21.03       32.04      3.45 o 
  -1   3  23        3.24        2.75      2.37 o 
   0   3  23        8.34        8.43      2.87 o 
   1   3  23        3.44       -2.40      3.81 o 
   2   3  23       20.73       24.03      3.79 o 
   3   3  23       39.61       44.07      4.65 o 
   4   3  23       11.68       16.00      4.70 o 
  -3   4  23       47.28       64.69      6.50 o 
  -2   4  23       48.52       50.08      3.57 o 
  -1   4  23       30.44       30.61      5.02 o 
   0   4  23       42.13       35.89      6.43 o 
   1   4  23       28.96       40.28      5.84 o 
   2   4  23       47.78       67.30      6.16 o 
   3   4  23       48.53       67.82      5.64 o 
  -2   5  23        1.99       -1.62      2.10 o 
  -1   5  23        7.07        5.43      2.83 o 
   0   5  23       12.17        9.04      3.49 o 
   1   5  23        6.90       10.68      4.04 o 
   2   5  23        1.98       -0.13      3.59 o 
  -1   6  23        5.24        9.56      3.06 o 
   0   6  23       10.92       27.50      5.54 o 
   1   6  23        5.05        1.18      3.05 o 
   0   0  24       16.98       -5.68     21.11 o 
   1   0  24       38.98       62.91      5.85 o 
   2   0  24       12.61       11.74      3.37 o 
   3   0  24        0.14       -1.42      2.93 o 
  -3   1  24        8.84        4.62      3.05 o 
  -2   1  24       25.91       23.96      4.63 o 
  -1   1  24        2.91        4.62      3.95 o 
   0   1  24       87.62       97.48      4.50 o 
   1   1  24        3.15       12.90      3.29 o 
   2   1  24       24.27       22.92      4.49 o 
   3   1  24        9.48       10.96      3.32 o 
  -3   2  24       25.48       28.74      3.97 o 
  -2   2  24       21.63       24.96      4.51 o 
  -1   2  24        4.76        9.08      4.44 o 
   0   2  24        1.84        5.83      4.21 o 
   1   2  24        4.80        9.65      3.92 o 
   2   2  24       21.06       20.39      4.37 o 
   3   2  24       25.24       32.39      6.83 o 
  -3   3  24       36.45       49.20      8.34 o 
  -2   3  24        6.45       -1.24      4.66 o 
  -1   3  24       81.74       86.85      4.32 o 
   0   3  24      130.33      143.29      6.83 o 
   1   3  24       81.68       97.11      8.91 o 
   2   3  24        6.81        3.34      3.61 o 
   3   3  24       37.43       46.48      5.01 o 
  -2   4  24        1.17       -1.23      2.97 o 
  -1   4  24        8.00       12.14      7.14 o 
   0   4  24        0.24       -2.35      2.46 o 
   1   4  24        7.80        7.01      3.56 o 
   2   4  24        1.12        6.17      3.28 o 
  -1   5  24       16.43       13.98      4.33 o 
   0   5  24        7.38       10.93      3.65 o 
   1   5  24       16.16       24.40      4.61 o 
   1   0  25      107.86      129.55     12.88 o 
   2   0  25       12.30       16.78      3.61 o 
  -2   1  25        4.46        4.36      3.13 o 
  -1   1  25       18.95       30.77      5.72 o 
   0   1  25       33.76       27.93      5.45 o 
   1   1  25       18.83       28.07      4.63 o 
   2   1  25        4.15        5.34      3.99 o 
  -2   2  25        9.87       14.04      7.87 o 
  -1   2  25        4.68        7.49      5.85 o 
   0   2  25       66.38       87.43      7.73 o 
   1   2  25        4.77       -1.26      3.93 o 
   2   2  25       10.50       17.50      3.81 o 
  -1   3  25        9.47       11.26      5.85 o 
   0   3  25        1.10        5.56      2.98 o 
   1   3  25        9.56       13.81      3.57 o 
   0   4  25        0.69        4.04      3.81 o 
   1   0  26        0.19        2.26      5.01 o 
  -1   1  26       38.18       55.03      7.67 o 
   0   1  26        0.26        2.75      4.35 o 
   1   1  26       37.63       48.36      6.10 o 
                                                 
